# Supplementary material for: (2E)-3-(3-Bromo-4-meth­oxy­phen­yl)-1-(4-methyl­phen­yl)prop-2-en-1-one
Source: Acta Crystallogr Sect E Struct Rep Online. 2011 Mar 31;67(Pt 4):o1024. doi: 10.1107/S1600536811011482 (PMC3099759; doi:10.1107/S1600536811011482)
Supplement: Supplementary file 1 [file e-67-o1024-sup1.cif]

##############################################################################
###                                                                        ###
###        Electronic paper (Acta Crystallographica Section E)             ###
###                                                                        ###
##############################################################################
#                                                                            #
# This CIF contains the data in a paper accepted for publication in Acta     #
# Crystallographica Section E. It conforms to the requirements of Notes      #
# for Authors for Section E, and has been peer reviewed under the auspices   #
# of the IUCr Commission on Journals.                                        #
#                                                                            #
# Full details of the Crystallographic Information File format               #
# are given in the paper "The Crystallographic Information File (CIF):       #
# a New Standard Archive File for Crystallography" by S. R. Hall, F. H.      #
# Allen and I. D. Brown [Acta Cryst. (1991), A47, 655-685].                  #
#                                                                            #
# The current version of the core CIF dictionary is obtainable from          #
# ftp://ftp.iucr.org/pub/cif_core.dic. The current version number is 2.4.    #
#                                                                            #
# Software is freely available for graphical display of the structure(s) in  #
# this CIF.  For information consult the CIF home page http://www.iucr.org/  #
# cif/home.html                                                              #
#                                                                            #
# This file may be used for bona fide research purposes within the           #
# scientific community so long as proper attribution is given to the journal # 
# article from which it was obtained.                                        #
#                                                                            #
##############################################################################
                                             
data_I
_audit_creation_method     'SHELXL97'
_chemical_name_systematic
;
(2<i>E</i>)-3-(3-Bromo-4-methoxyphenyl)-1-(4-methylphenyl)prop-2-en-1-one
;
_chemical_name_common     ?
_chemical_formula_moiety     'C17 H15 Br O2'
_chemical_formula_sum     'C17 H15 Br O2'
_chemical_formula_iupac     'C17 H15 Br O2'
_chemical_formula_weight     331.19
_chemical_melting_point     393
_symmetry_cell_setting     monoclinic
_symmetry_space_group_name_H-M     'P 21/c'
_symmetry_space_group_name_Hall     '-P 2ybc'
loop_
    _symmetry_equiv_pos_as_xyz
    'x, y, z'
    '-x, y+1/2, -z+1/2'
    '-x, -y, -z'
    'x, -y-1/2, z-1/2'
_cell_length_a     11.680(2)
_cell_length_b     11.654(2)
_cell_length_c     10.834(2)
_cell_angle_alpha     90.00
_cell_angle_beta     93.07(2)
_cell_angle_gamma     90.00
_cell_volume     1472.6(4)
_cell_formula_units_Z     4
_cell_measurement_reflns_used     2134
_cell_measurement_theta_min     3.0452
_cell_measurement_theta_max     27.9115
_cell_measurement_temperature     295(2)
_exptl_crystal_description     'plate'
_exptl_crystal_colour     'colourless'
_exptl_crystal_size_max     0.5
_exptl_crystal_size_mid     0.3
_exptl_crystal_size_min     0.1
_exptl_crystal_density_diffrn     1.494
_exptl_crystal_density_meas     ?
_exptl_crystal_density_method     'not measured'
_exptl_crystal_F_000     672
_exptl_absorpt_coefficient_mu     2.790
_exptl_absorpt_correction_type     multi-scan
_exptl_absorpt_process_details     '(<i>CrysAlis Pro</i>; Agilent, 2010)'
_exptl_absorpt_correction_T_min     0.27562
_exptl_absorpt_correction_T_max     1.00000
_exptl_special_details
;
;
_diffrn_ambient_temperature     295(2)
_diffrn_radiation_type     MoK\a
_diffrn_radiation_wavelength     0.71073
_diffrn_radiation_source     'Enhance (Mo) X-ray Source'
_diffrn_radiation_monochromator     'graphite'
_diffrn_measurement_device_type     'Agilent Xcalibur Eos'
_diffrn_measurement_method     '\w-scan'
_diffrn_detector_area_resol_mean     16.1544
_diffrn_reflns_number     6000
_diffrn_reflns_av_R_equivalents     0.0295
_diffrn_reflns_av_sigmaI/netI     0.0872
_diffrn_reflns_theta_min     3.05
_diffrn_reflns_theta_max     27.97
_diffrn_reflns_theta_full     25.00
_diffrn_measured_fraction_theta_max     0.845
_diffrn_measured_fraction_theta_full     0.997
_diffrn_reflns_limit_h_min     -9
_diffrn_reflns_limit_h_max     15
_diffrn_reflns_limit_k_min     -13
_diffrn_reflns_limit_k_max     9
_diffrn_reflns_limit_l_min     -12
_diffrn_reflns_limit_l_max     14
_refine_special_details
;
 Refinement of <i>F</i>^2^ against ALL reflections. The weighted
 <i>R</i>-factor <i>wR</i> and goodness of fit <i>S</i> are based on
 <i>F</i>^2^, conventional <i>R</i>-factors <i>R</i> are based on <i>F</i>,
 with <i>F</i> set to zero for negative <i>F</i>^2^. The threshold expression
 of <i>F</i>^2^ > \s(<i>F</i>^2^) is used only for calculating
 <i>R</i>-factors(gt) <i>etc</i>. and is not relevant to the choice of
 reflections for refinement. <i>R</i>-factors based on <i>F</i>^2^ are
 statistically about twice as large as those based on <i>F</i>, and
 <i>R</i>-factors based on ALL data will be even larger.
;
_reflns_number_total     3003
_reflns_number_gt     1455
_reflns_threshold_expression     >2\s(I)
_refine_ls_structure_factor_coef     Fsqd
_refine_ls_matrix_type     full
_refine_ls_R_factor_all     0.1176
_refine_ls_R_factor_gt     0.0426
_refine_ls_wR_factor_gt     0.0636
_refine_ls_wR_factor_ref     0.0717
_refine_ls_goodness_of_fit_ref     0.996
_refine_ls_restrained_S_all     0.996
_refine_ls_number_reflns     3003
_refine_ls_number_parameters     183
_refine_ls_number_restraints     0
_refine_ls_hydrogen_treatment     constr
_refine_ls_weighting_scheme     calc
_refine_ls_weighting_details
                 'calc w=1/[\s^2^(Fo^2^)+(0.0250P)^2^] where P=(Fo^2^+2Fc^2^)/3'
_atom_sites_solution_hydrogens     geom
_atom_sites_solution_primary     direct
_atom_sites_solution_secondary     difmap
_refine_ls_shift/su_max     0.001
_refine_ls_shift/su_mean     0.000
_refine_diff_density_max     0.437
_refine_diff_density_min     -0.442
_refine_ls_extinction_method     'none'
_refine_ls_extinction_coef     ?
loop_
    _atom_type_symbol
    _atom_type_description
    _atom_type_scat_dispersion_real
    _atom_type_scat_dispersion_imag
    _atom_type_scat_source
    'C' 'C' 0.0033 0.0016
                         'International Tables Vol C Tables 4.2.6.8 and 6.1.1.4'
    'H' 'H' 0.0000 0.0000
                         'International Tables Vol C Tables 4.2.6.8 and 6.1.1.4'
    'O' 'O' 0.0106 0.0060
                         'International Tables Vol C Tables 4.2.6.8 and 6.1.1.4'
    'Br' 'Br' -0.2901 2.4595
                         'International Tables Vol C Tables 4.2.6.8 and 6.1.1.4'
_computing_data_collection     '<i>CrysAlis Pro</i> (Agilent, 2010)'
_computing_cell_refinement     '<i>CrysAlis Pro</i> (Agilent, 2010)'
_computing_data_reduction     '<i>CrysAlis Pro</i> (Agilent, 2010)'
_computing_structure_solution     '<i>SIR92</i> (Altomare <i>et al.</i>, 1993)'
_computing_structure_refinement     '<i>SHELXL97</i> (Sheldrick, 2008)'
_computing_molecular_graphics
            '<i>Stereochemical Workstation Operation Manual</i> (Siemens, 1989)'
_computing_publication_material     '<i>SHELXL97</i> (Sheldrick, 2008)'
loop_
    _atom_site_type_symbol
    _atom_site_label
    _atom_site_fract_x
    _atom_site_fract_y
    _atom_site_fract_z
    _atom_site_U_iso_or_equiv
    _atom_site_adp_type
    _atom_site_calc_flag
    _atom_site_refinement_flags
    _atom_site_occupancy
    _atom_site_disorder_assembly
    _atom_site_disorder_group
    C C1 0.2928(3) 0.2026(2) -0.0764(3) 0.0370(8) Uani d . 1 . .
    O O1 0.27055(17) 0.18029(18) -0.18486(19) 0.0502(6) Uani d . 1 . .
    C C2 0.2054(2) 0.2537(2) 0.0006(3) 0.0389(8) Uani d . 1 . .
    H H2 0.2235 0.2686 0.0837 0.047 Uiso calc R 1 . .
    C C3 0.1015(3) 0.2784(2) -0.0473(3) 0.0387(8) Uani d . 1 . .
    H H3 0.0881 0.2593 -0.1302 0.046 Uiso calc R 1 . .
    C C4 0.0056(3) 0.3310(2) 0.0112(3) 0.0336(7) Uani d . 1 . .
    C C5 0.0129(3) 0.3788(2) 0.1281(3) 0.0376(8) Uani d . 1 . .
    H H5 0.0823 0.3762 0.1744 0.045 Uiso calc R 1 . .
    C C6 -0.0804(3) 0.4300(3) 0.1771(3) 0.0379(8) Uani d . 1 . .
    Br Br6 -0.06520(3) 0.50120(3) 0.33361(3) 0.06471(15) Uani d . 1 . .
    C C7 -0.1850(3) 0.4354(3) 0.1113(3) 0.0394(8) Uani d . 1 . .
    O O7 -0.27311(18) 0.48560(18) 0.1679(2) 0.0561(6) Uani d . 1 . .
    C C71 -0.3790(3) 0.4986(3) 0.0993(3) 0.0688(10) Uani d . 1 . .
    H H71A -0.3664 0.5362 0.0224 0.103 Uiso calc R 1 . .
    H H71B -0.4301 0.5440 0.1459 0.103 Uiso calc R 1 . .
    H H71C -0.4124 0.4245 0.0833 0.103 Uiso calc R 1 . .
    C C8 -0.1948(3) 0.3877(3) -0.0058(3) 0.0477(9) Uani d . 1 . .
    H H8 -0.2645 0.3897 -0.0515 0.057 Uiso calc R 1 . .
    C C9 -0.0998(3) 0.3367(3) -0.0546(3) 0.0462(9) Uani d . 1 . .
    H H9 -0.1068 0.3054 -0.1336 0.055 Uiso calc R 1 . .
    C C11 0.4101(3) 0.1804(2) -0.0206(3) 0.0325(7) Uani d . 1 . .
    C C12 0.4420(3) 0.1998(2) 0.1032(3) 0.0466(9) Uani d . 1 . .
    H H12 0.3886 0.2285 0.1560 0.056 Uiso calc R 1 . .
    C C13 0.5524(3) 0.1766(3) 0.1483(3) 0.0490(9) Uani d . 1 . .
    H H13 0.5720 0.1893 0.2315 0.059 Uiso calc R 1 . .
    C C14 0.6338(3) 0.1350(2) 0.0731(3) 0.0404(9) Uani d . 1 . .
    C C141 0.7531(3) 0.1098(3) 0.1243(3) 0.0591(10) Uani d . 1 . .
    H H14A 0.7866 0.1784 0.1594 0.089 Uiso calc R 1 . .
    H H14B 0.7988 0.0828 0.0591 0.089 Uiso calc R 1 . .
    H H14C 0.7503 0.0519 0.1871 0.089 Uiso calc R 1 . .
    C C15 0.6026(3) 0.1157(2) -0.0504(3) 0.0444(9) Uani d . 1 . .
    H H15 0.6562 0.0877 -0.1032 0.053 Uiso calc R 1 . .
    C C16 0.4931(3) 0.1376(2) -0.0946(3) 0.0420(9) Uani d . 1 . .
    H H16 0.4736 0.1233 -0.1775 0.050 Uiso calc R 1 . .
loop_
    _atom_site_aniso_label
    _atom_site_aniso_U_11
    _atom_site_aniso_U_22
    _atom_site_aniso_U_33
    _atom_site_aniso_U_12
    _atom_site_aniso_U_13
    _atom_site_aniso_U_23
    C1 0.040(2) 0.040(2) 0.0315(18) 0.0004(17) 0.0049(17) 0.0066(16)
    O1 0.0461(15) 0.0741(16) 0.0302(13) 0.0064(12) 0.0012(12) -0.0026(12)
    C2 0.037(2) 0.048(2) 0.0318(18) 0.0017(17) -0.0009(17) 0.0046(16)
    C3 0.044(2) 0.042(2) 0.0299(18) -0.0017(17) 0.0015(17) 0.0036(15)
    C4 0.0311(18) 0.0391(18) 0.0304(17) 0.0046(18) -0.0007(16) 0.0061(17)
    C5 0.0268(19) 0.049(2) 0.0369(19) -0.0029(16) -0.0027(16) 0.0068(16)
    C6 0.036(2) 0.044(2) 0.0337(18) -0.0008(17) 0.0029(17) 0.0035(16)
    Br6 0.0554(2) 0.0894(3) 0.0494(2) 0.0029(2) 0.00389(16) -0.0202(2)
    C7 0.031(2) 0.037(2) 0.050(2) 0.0009(17) 0.0068(18) 0.0070(17)
    O7 0.0331(13) 0.0724(17) 0.0630(14) 0.0089(14) 0.0056(12) 0.0020(14)
    C71 0.035(2) 0.075(3) 0.097(3) 0.008(2) 0.004(2) -0.001(2)
    C8 0.030(2) 0.062(2) 0.050(2) -0.0027(18) -0.0070(18) 0.0002(19)
    C9 0.044(2) 0.060(2) 0.0341(19) 0.0031(19) -0.0054(19) -0.0016(18)
    C11 0.036(2) 0.0310(19) 0.0313(18) 0.0003(15) 0.0044(16) 0.0003(15)
    C12 0.044(2) 0.054(2) 0.042(2) 0.0106(19) 0.0055(18) -0.0118(17)
    C13 0.052(2) 0.057(2) 0.038(2) 0.008(2) 0.0019(19) -0.0094(18)
    C14 0.037(2) 0.035(2) 0.049(2) -0.0003(16) 0.0010(19) 0.0040(17)
    C141 0.048(2) 0.065(3) 0.064(3) 0.0112(19) -0.003(2) 0.001(2)
    C15 0.037(2) 0.052(2) 0.045(2) 0.0082(18) 0.0116(18) 0.0060(17)
    C16 0.051(2) 0.047(2) 0.0275(18) 0.0027(19) 0.0032(18) 0.0027(16)
_geom_special_details
;
 All s.u.'s (except the s.u. in the dihedral angle between two l.s. planes)
 are estimated using the full covariance matrix. The cell s.u.'s are taken
 into account individually in the estimation of s.u.'s in distances, angles
 and torsion angles; correlations between s.u.'s in cell parameters are only
 used when they are defined by crystal symmetry. An approximate (isotropic)
 treatment of cell s.u.'s is used for estimating s.u.'s involving l.s. planes.
;
loop_
    _geom_bond_atom_site_label_1
    _geom_bond_atom_site_label_2
    _geom_bond_site_symmetry_2
    _geom_bond_distance
    _geom_bond_publ_flag
    C1 O1 . 1.218(3) ?
    C1 C2 . 1.478(4) ?
    C1 C11 . 1.491(4) ?
    C2 C3 . 1.326(4) ?
    C2 H2 . 0.9300 ?
    C3 C4 . 1.452(4) ?
    C3 H3 . 0.9300 ?
    C4 C5 . 1.382(4) ?
    C4 C9 . 1.391(4) ?
    C5 C6 . 1.374(4) ?
    C5 H5 . 0.9300 ?
    C6 C7 . 1.383(4) ?
    C6 Br6 . 1.888(3) ?
    C7 O7 . 1.358(3) ?
    C7 C8 . 1.384(4) ?
    O7 C71 . 1.417(3) ?
    C71 H71A . 0.9600 ?
    C71 H71B . 0.9600 ?
    C71 H71C . 0.9600 ?
    C8 C9 . 1.388(4) ?
    C8 H8 . 0.9300 ?
    C9 H9 . 0.9300 ?
    C11 C16 . 1.383(4) ?
    C11 C12 . 1.392(4) ?
    C12 C13 . 1.381(4) ?
    C12 H12 . 0.9300 ?
    C13 C14 . 1.374(4) ?
    C13 H13 . 0.9300 ?
    C14 C15 . 1.386(4) ?
    C14 C141 . 1.501(4) ?
    C141 H14A . 0.9600 ?
    C141 H14B . 0.9600 ?
    C141 H14C . 0.9600 ?
    C15 C16 . 1.366(4) ?
    C15 H15 . 0.9300 ?
    C16 H16 . 0.9300 ?
loop_
    _geom_angle_atom_site_label_1
    _geom_angle_atom_site_label_2
    _geom_angle_atom_site_label_3
    _geom_angle_site_symmetry_1
    _geom_angle_site_symmetry_3
    _geom_angle
    _geom_angle_publ_flag
    O1 C1 C2 . . 120.8(3) ?
    O1 C1 C11 . . 119.9(3) ?
    C2 C1 C11 . . 119.3(3) ?
    C3 C2 C1 . . 120.8(3) ?
    C3 C2 H2 . . 119.6 ?
    C1 C2 H2 . . 119.6 ?
    C2 C3 C4 . . 129.2(3) ?
    C2 C3 H3 . . 115.4 ?
    C4 C3 H3 . . 115.4 ?
    C5 C4 C9 . . 117.4(3) ?
    C5 C4 C3 . . 124.0(3) ?
    C9 C4 C3 . . 118.6(3) ?
    C6 C5 C4 . . 121.2(3) ?
    C6 C5 H5 . . 119.4 ?
    C4 C5 H5 . . 119.4 ?
    C5 C6 C7 . . 121.2(3) ?
    C5 C6 Br6 . . 120.0(2) ?
    C7 C6 Br6 . . 118.7(3) ?
    O7 C7 C6 . . 117.1(3) ?
    O7 C7 C8 . . 124.1(3) ?
    C6 C7 C8 . . 118.8(3) ?
    C7 O7 C71 . . 118.0(3) ?
    O7 C71 H71A . . 109.5 ?
    O7 C71 H71B . . 109.5 ?
    H71A C71 H71B . . 109.5 ?
    O7 C71 H71C . . 109.5 ?
    H71A C71 H71C . . 109.5 ?
    H71B C71 H71C . . 109.5 ?
    C7 C8 C9 . . 119.5(3) ?
    C7 C8 H8 . . 120.2 ?
    C9 C8 H8 . . 120.2 ?
    C8 C9 C4 . . 121.9(3) ?
    C8 C9 H9 . . 119.0 ?
    C4 C9 H9 . . 119.0 ?
    C16 C11 C12 . . 117.3(3) ?
    C16 C11 C1 . . 119.0(3) ?
    C12 C11 C1 . . 123.7(3) ?
    C13 C12 C11 . . 120.4(3) ?
    C13 C12 H12 . . 119.8 ?
    C11 C12 H12 . . 119.8 ?
    C14 C13 C12 . . 121.5(3) ?
    C14 C13 H13 . . 119.2 ?
    C12 C13 H13 . . 119.2 ?
    C13 C14 C15 . . 118.3(3) ?
    C13 C14 C141 . . 120.6(3) ?
    C15 C14 C141 . . 121.1(3) ?
    C14 C141 H14A . . 109.5 ?
    C14 C141 H14B . . 109.5 ?
    H14A C141 H14B . . 109.5 ?
    C14 C141 H14C . . 109.5 ?
    H14A C141 H14C . . 109.5 ?
    H14B C141 H14C . . 109.5 ?
    C16 C15 C14 . . 120.1(3) ?
    C16 C15 H15 . . 119.9 ?
    C14 C15 H15 . . 119.9 ?
    C15 C16 C11 . . 122.4(3) ?
    C15 C16 H16 . . 118.8 ?
    C11 C16 H16 . . 118.8 ?
loop_
    _geom_hbond_atom_site_label_D
    _geom_hbond_atom_site_label_H
    _geom_hbond_atom_site_label_A
    _geom_hbond_site_symmetry_A
    _geom_hbond_distance_DH
    _geom_hbond_distance_HA
    _geom_hbond_distance_DA
    _geom_hbond_angle_DHA
    C2 H2 O1 4_566 0.93 2.61 3.536(3) 178
    C5 H5 O1 4_566 0.93 2.69 3.603(4) 167
    C12 H12 O1 4_566 0.93 2.50 3.424(4) 171
    C141 H14B Br6 4_665 0.96 3.14 4.100(3) 176
data_global
_journal_date_recd_electronic     2011-03-15
_journal_date_accepted     2011-03-28
_journal_name_full     'Acta Crystallographica, Section E'
_journal_year     2011
_journal_volume     67
_journal_issue      4
_journal_page_first     o1024
_journal_page_last     o1024
_journal_paper_category     QO
_journal_coeditor_code     RK2271
_publ_contact_author
;
 Maciej Kubicki Faculty of Chemistry Adam Mickiewicz University
 Grunwaldzka 6 60-780 Pozna\'n Poland
;
_publ_contact_author_email     'mkubicki@amu.edu.pl'
_publ_section_title
;
(2<i>E</i>)-3-(3-Bromo-4-methoxyphenyl)-1-(4-methylphenyl)prop-2-en-1-one
;
loop_
    _publ_author_name
    _publ_author_address
    'Dutkiewicz, Grzegorz'
;
 Department of Chemistry, Adam Mickiewicz University
 Grunwaldzka 6 60-780, Pozna\'n, Poland
;
    'Siddaraju, B. P.'
;
 Department of Studies in Chemistry, University of Mysore
 Manasagangotri, Mysore 570 006, India
;
    'Yathirajan, H. S.'
;
 Department of Studies in Chemistry, University of Mysore
 Manasagangotri, Mysore 570 006, India
;
    'Narayana, B.'
;
 Department of Studies in Chemistry, Mangalore University
 Mangalagangotri, 574 199 India
;
    'Kubicki, Maciej'
;
 Department of Chemistry, Adam Mickiewicz University
 Grunwaldzka 6 60-780, Pozna\'n, Poland
;
_publ_section_synopsis     .
