# Supplementary material for: (2E)-3-(3-Bromo-4-meth­oxy­phen­yl)-1-(4-methyl­phen­yl)prop-2-en-1-one
Source: Acta Crystallogr Sect E Struct Rep Online. 2011 Mar 31;67(Pt 4):o1024. doi: 10.1107/S1600536811011482 (PMC3099759; doi:10.1107/S1600536811011482)
Supplement: Supplementary file 2 [file e-67-o1024-Isup2.hkl]

#
# h,k,l, Fc-squared, Fo-squared, sigma(Fo-squared) and status flag
#
data_I
_shelx_title ' hsy808 in P2(1)/c'
_shelx_refln_list_code          4
_shelx_F_calc_maximum      284.95
_exptl_crystal_F_000       672.00
_reflns_d_resolution_high  0.7578
 
loop_
 _symmetry_equiv_pos_as_xyz
 'x, y, z'
 '-x, y+1/2, -z+1/2'
 '-x, -y, -z'
 'x, -y-1/2, z-1/2'
 
_cell_length_a    11.6800
_cell_length_b    11.6540
_cell_length_c    10.8340
_cell_angle_alpha  90.000
_cell_angle_beta   93.070
_cell_angle_gamma  90.000
 
_shelx_F_squared_multiplier     1.000
 
loop_
 _refln_index_h
 _refln_index_k
 _refln_index_l
 _refln_F_squared_calc
 _refln_F_squared_meas
 _refln_F_squared_sigma
 _refln_observed_status
   2   0   0     5119.54     4792.97     38.28 o
   3   0   0     2203.62     2383.66     30.98 o
   4   0   0      646.28      677.52     22.95 o
   5   0   0      264.18      238.47     24.35 o
   6   0   0    10489.14    10924.43     81.92 o
   7   0   0     2508.10     2564.31     54.14 o
   8   0   0     1458.20     1544.57     52.65 o
   9   0   0     1971.03     1999.50     58.90 o
  10   0   0       92.89      103.87     50.74 o
  11   0   0      699.07      569.14     58.22 o
  12   0   0       40.09       63.09     57.95 o
  13   0   0       29.80       42.07     62.29 o
  14   0   0      211.61      151.06     66.56 o
   2   1   0      111.76      111.06      4.94 o
   3   1   0      292.26      315.95      6.73 o
   4   1   0      264.40      247.24     13.51 o
   5   1   0      863.72      959.89     25.73 o
   6   1   0      449.00      463.99     27.65 o
   7   1   0       21.19       24.42     28.37 o
   8   1   0      275.87      255.22     30.70 o
   9   1   0        7.32        9.53     35.14 o
  10   1   0       69.06       92.79     39.38 o
  11   1   0       66.62      107.88     52.63 o
  12   1   0        9.16       -0.16     44.61 o
  13   1   0        0.15      -10.22     48.34 o
  14   1   0        1.06       18.64     49.27 o
   0   2   0     4145.03     4036.56     25.46 o
   1   2   0    12835.86    12520.14     88.76 o
   2   2   0     2196.88     2087.70     17.04 o
   3   2   0     2920.19     3061.51     16.10 o
   4   2   0      212.04      219.80      8.12 o
   5   2   0      883.81      891.05     11.64 o
   6   2   0     2084.89     2055.04     33.82 o
   7   2   0     4981.88     4949.09     46.36 o
   8   2   0     1767.29     1843.06     40.17 o
   9   2   0     3428.10     3461.20     48.62 o
  10   2   0      777.23      794.35     41.21 o
  11   2   0        8.87       35.10     43.84 o
  12   2   0       38.55       68.50     43.99 o
  13   2   0      106.69      135.19     46.08 o
  14   2   0       52.38       50.17     52.24 o
   1   3   0    16558.74    16882.67     25.17 o
   2   3   0      158.94      154.17      5.16 o
   3   3   0       82.87       89.79      7.10 o
   4   3   0      332.10      328.99      9.11 o
   5   3   0       95.03       98.40     10.51 o
   6   3   0      134.03      143.44     11.08 o
   7   3   0      221.62      193.90     27.44 o
   8   3   0       42.67       37.67     31.65 o
   9   3   0      468.39      504.14     36.28 o
  10   3   0      165.96      124.39     41.17 o
  11   3   0       26.06       29.12     41.79 o
  12   3   0       45.52       53.41     44.19 o
  13   3   0        1.16       29.33     50.94 o
  14   3   0       10.92       34.06     66.83 o
  15   3   0        4.28       26.17     79.24 o
   0   4   0     2635.27     2443.28     29.61 o
   1   4   0     7317.80     7362.33     21.92 o
   2   4   0      349.59      345.42      7.50 o
   3   4   0      657.24      638.31     18.19 o
   4   4   0      297.70      315.06     12.42 o
   5   4   0     2562.87     2594.52     30.46 o
   6   4   0     3641.41     3798.30     32.19 o
   7   4   0     1641.51     1726.51     33.79 o
   8   4   0     2811.13     2822.18     42.58 o
   9   4   0     1046.64     1062.80     40.43 o
  10   4   0      415.74      412.09     40.70 o
  11   4   0       12.27       24.55     48.49 o
  12   4   0       58.71       55.15     43.46 o
  13   4   0       33.72       69.41     51.20 o
  14   4   0       93.00      146.37     71.93 o
   1   5   0       82.83       88.89      7.68 o
   2   5   0        0.32       13.29      5.77 o
   3   5   0      341.17      333.44      7.98 o
   4   5   0       83.57      102.46      9.62 o
   5   5   0      140.38      140.39     11.82 o
   6   5   0       85.80       95.72     13.73 o
   7   5   0       46.24       40.99     15.87 o
   8   5   0      413.94      364.24     32.51 o
   9   5   0        0.09       -2.04     33.67 o
  10   5   0       15.60       45.63     38.83 o
  11   5   0       14.22       18.10     41.97 o
  12   5   0        2.05       10.79     45.02 o
  13   5   0       60.31       91.24     84.99 o
   0   6   0     8723.68     8902.75     26.15 o
   1   6   0      681.98      672.80     17.76 o
   2   6   0     3352.06     3290.72     16.38 o
   3   6   0     2046.47     2037.97     14.87 o
   4   6   0       32.38       55.80     13.30 o
   5   6   0      910.09      904.07     14.30 o
   6   6   0     1528.75     1533.13     21.23 o
   7   6   0       93.81      137.14     17.74 o
   8   6   0      146.98      145.46     28.18 o
   9   6   0      662.73      677.55     36.34 o
  10   6   0      211.63      201.60     37.49 o
  11   6   0        4.38        5.15     43.11 o
  12   6   0        7.65      117.57     81.58 o
   1   7   0      200.54      212.21      7.97 o
   2   7   0      649.00      634.63     10.57 o
   3   7   0       19.64       20.47      9.17 o
   4   7   0        3.13       11.43     15.08 o
   5   7   0       19.40       21.30     16.55 o
   6   7   0       52.10       69.16     14.73 o
   7   7   0       71.93       76.31     18.84 o
   8   7   0      233.35      230.93     28.83 o
   9   7   0        0.12       -1.64     33.03 o
  10   7   0        1.03       21.03     71.45 o
  11   7   0       20.39       48.04     67.74 o
  12   7   0       18.59       76.28     84.80 o
   0   8   0     1583.96     1583.30     40.69 o
   1   8   0     1059.88     1071.98     17.46 o
   2   8   0      362.40      351.43     13.00 o
   3   8   0      232.13      224.45     20.75 o
   4   8   0        0.11        4.08     11.58 o
   5   8   0       10.19        8.21     28.93 o
   6   8   0      103.89      138.03     29.69 o
   7   8   0     1541.14     1540.36     35.18 o
   8   8   0        6.60       16.83     64.81 o
   9   8   0      308.05      400.08     76.02 o
  10   8   0       34.63       97.82     68.35 o
  11   8   0       23.18       96.21     76.51 o
   1   9   0       66.59       56.60     11.75 o
   2   9   0      491.90      441.89     21.89 o
   3   9   0        7.00       15.59     19.05 o
   4   9   0       20.11       36.40     33.18 o
   5   9   0        4.22        3.37     33.03 o
   6   9   0       91.16       87.67     32.07 o
   7   9   0       97.38      120.84     32.90 o
   8   9   0       88.75       87.01     65.08 o
   9   9   0        1.18        6.18     67.31 o
  10   9   0        9.84        7.62     79.22 o
  11   9   0        0.02       -1.04     84.49 o
   0  10   0      852.34      863.96     33.97 o
   1  10   0      107.51      137.88     46.35 o
   2  10   0       68.64       58.54     32.90 o
   3  10   0      210.44      224.15     34.08 o
   4  10   0        0.77       35.34     34.01 o
   5  10   0       67.80       71.65     34.58 o
   6  10   0      467.67      487.31     36.86 o
   7  10   0        3.18       13.82     35.53 o
   8  10   0      139.49      151.96     68.00 o
   9  10   0      112.36      112.48     71.31 o
  10  10   0       39.41       49.90     74.01 o
   1  11   0        0.07       22.14     54.43 o
   2  11   0       39.36       61.66     37.33 o
   3  11   0      114.59      161.32     39.43 o
   4  11   0       53.38       81.51     39.05 o
   5  11   0        3.93       18.47     38.97 o
   6  11   0       57.22       67.46     38.13 o
   7  11   0       33.83       58.86     39.09 o
   8  11   0        9.02       24.29     69.33 o
   9  11   0        9.28        6.10     71.41 o
  10  11   0        5.15       59.61     78.61 o
   0  12   0      120.30      157.51     79.83 o
   1  12   0      224.29      239.40     54.21 o
   2  12   0       49.67       97.54     65.14 o
   3  12   0        2.79       55.89     60.51 o
   4  12   0        0.06       16.03     59.34 o
   5  12   0        1.18       47.40     50.90 o
   6  12   0       84.44       94.20     54.72 o
   7  12   0       40.71      101.63     70.25 o
   8  12   0       41.30      105.67     75.81 o
   9  12   0        5.43       22.27     82.23 o
   1  13   0        6.69       11.38     57.90 o
   2  13   0        0.44       20.34     70.41 o
   3  13   0        0.85       41.60     58.69 o
   4  13   0       10.64       29.25     58.36 o
   5  13   0       19.14       66.32     63.68 o
 -14   1   1        4.90       23.58     50.69 o
 -13   1   1       63.97      100.26     44.07 o
 -12   1   1      225.91      242.40     47.68 o
 -11   1   1     1842.37     1868.25     60.85 o
 -10   1   1     3333.32     3336.46     51.34 o
  -9   1   1     2757.83     2762.03     63.66 o
  -8   1   1      537.54      507.64     33.22 o
  -7   1   1      372.11      417.44     42.53 o
  -6   1   1       20.03       13.90      5.50 o
  -5   1   1      810.80      796.60     15.00 o
  -4   1   1     7358.45     7304.38     33.59 o
  -3   1   1    14440.35    14040.07     37.57 o
  -2   1   1    15990.87    16065.37     25.11 o
  -1   1   1     1235.14     1201.19     10.98 o
   1   1   1     7576.73     7574.72     19.84 o
   2   1   1      817.17      851.49      8.85 o
   3   1   1     7762.64     7949.96     32.17 o
   4   1   1     8176.37     8062.28     40.18 o
   5   1   1     7454.44     7110.24     42.63 o
   6   1   1     6756.96     6720.21     96.52 o
   7   1   1     1489.89     1497.21     47.92 o
   8   1   1      393.51      393.89     32.26 o
   9   1   1       67.77       87.01     33.65 o
  10   1   1      209.66      220.24     46.47 o
  11   1   1       33.29       86.47     40.90 o
  12   1   1      406.04      446.75     44.60 o
  13   1   1      358.56      481.77     52.25 o
  14   1   1      175.35      206.61     50.70 o
 -14   2   1       31.92       38.67     50.77 o
 -13   2   1        5.53        7.41     46.58 o
 -12   2   1       76.65       61.52     47.01 o
 -11   2   1       16.98       19.65     44.35 o
 -10   2   1       47.04       36.90     39.11 o
  -9   2   1     1354.08     1343.02     40.04 o
  -8   2   1        9.87       -7.43     31.78 o
  -7   2   1      219.39      227.93     11.67 o
  -6   2   1      101.95      102.86     10.37 o
  -5   2   1        5.19        7.69      9.31 o
  -4   2   1       92.82      120.80      8.66 o
  -3   2   1       11.46       29.07      7.19 o
  -2   2   1     1525.28     1528.85      9.31 o
  -1   2   1     2006.77     2214.12     20.99 o
   0   2   1      963.20     1007.23     16.30 o
   1   2   1        1.10       16.28      6.74 o
   2   2   1     1065.25     1056.83     10.18 o
   3   2   1      709.42      734.44     10.63 o
   4   2   1     1071.82     1145.26     12.83 o
   5   2   1      277.44      311.90     10.59 o
   6   2   1      880.13     1009.19     15.81 o
   7   2   1        8.88       28.42      9.88 o
   8   2   1       23.40       13.48     30.93 o
   9   2   1       96.16       95.09     34.49 o
  10   2   1      426.47      426.97     60.10 o
  11   2   1        4.79       -3.25     43.04 o
  12   2   1        3.45        8.83     46.02 o
  13   2   1        0.20       27.27     47.98 o
  14   2   1      125.35      168.36     53.94 o
 -14   3   1        1.85      -16.25     73.52 o
 -13   3   1       22.65       30.42     52.15 o
 -12   3   1        4.17        5.11     47.81 o
 -11   3   1      263.98      331.63     44.01 o
 -10   3   1     1288.71     1317.27     43.22 o
  -9   3   1       15.98       14.23     34.79 o
  -8   3   1      309.61      330.04     16.16 o
  -7   3   1      823.24      885.57     18.83 o
  -6   3   1      352.64      344.23     16.86 o
  -5   3   1     3933.32     4157.33     34.12 o
  -4   3   1     8240.62     8503.29     42.40 o
  -3   3   1     4618.73     4603.13     31.62 o
  -2   3   1    10365.28    10129.28     39.69 o
  -1   3   1    81194.96    74117.85    703.21 o
   0   3   1      315.69      370.20     11.42 o
   1   3   1     3427.50     3494.29     26.52 o
   2   3   1      133.80      150.06      7.77 o
   3   3   1     2256.02     2301.44     21.77 o
   4   3   1     6826.76     6499.69     27.69 o
   5   3   1    10188.79    10351.31     34.43 o
   6   3   1      648.62      614.38     18.40 o
   7   3   1     1074.14     1114.72     18.92 o
   8   3   1      722.77      651.67     16.55 o
   9   3   1      353.14      306.08     37.84 o
  10   3   1     1203.05     1210.86     48.03 o
  11   3   1      341.98      339.87     42.82 o
  12   3   1      254.10      307.49     46.24 o
  13   3   1      275.75      334.59     50.02 o
  14   3   1       80.62      107.86     68.14 o
  15   3   1       27.71       69.38     73.03 o
 -14   4   1        0.51      -32.98     77.27 o
 -13   4   1        4.55      -13.21     53.90 o
 -12   4   1       34.26       31.49     48.37 o
 -11   4   1       86.39       88.80     44.50 o
 -10   4   1        6.15      -16.24     39.93 o
  -9   4   1      159.22      141.50     36.65 o
  -8   4   1      539.86      486.79     20.56 o
  -7   4   1       56.68       92.90     18.07 o
  -6   4   1      157.85      134.20     17.68 o
  -5   4   1       13.96       17.05     11.50 o
  -4   4   1      907.88      956.14     12.14 o
  -3   4   1      665.73      709.93      9.32 o
  -2   4   1     4246.27     4385.87     20.54 o
  -1   4   1       92.22       74.12      6.28 o
   0   4   1      562.39      570.58      7.74 o
   1   4   1      218.73      207.80     10.09 o
   2   4   1        6.96        6.75      6.81 o
   3   4   1      234.55      233.47      6.90 o
   4   4   1      349.74      394.25     11.06 o
   5   4   1      274.66      284.12     13.08 o
   6   4   1      324.81      323.01     17.28 o
   7   4   1      342.68      381.44     26.17 o
   8   4   1        2.39       -3.80     17.95 o
   9   4   1       66.51       96.52     36.44 o
  10   4   1       38.94       40.99     38.74 o
  11   4   1       32.45       67.52     40.75 o
  12   4   1        8.35       42.35     46.30 o
  13   4   1        6.07       24.94     50.16 o
 -13   5   1       63.01       47.13     53.68 o
 -12   5   1      116.55       84.21     50.31 o
 -11   5   1      303.95      395.35     59.84 o
 -10   5   1      530.84      553.62     42.87 o
  -9   5   1      166.05      174.02     22.24 o
  -8   5   1     2404.82     2347.02     80.21 o
  -7   5   1        1.64        6.84     19.77 o
  -6   5   1      276.48      281.50     19.17 o
  -5   5   1     1434.45     1511.41     17.41 o
  -4   5   1     4233.64     4202.81     27.91 o
  -3   5   1     2687.40     2712.57     18.53 o
  -2   5   1     3853.82     3692.62     26.01 o
  -1   5   1     2916.18     2931.26     14.22 o
   0   5   1     1443.02     1503.76     10.77 o
   1   5   1        1.62        3.81     10.75 o
   2   5   1      315.04      324.44     13.61 o
   3   5   1     2696.85     2662.13     54.26 o
   4   5   1     1581.87     1601.91     13.64 o
   5   5   1     2436.41     2436.92     26.21 o
   6   5   1     2093.34     2100.18     21.86 o
   7   5   1      145.16      182.51     18.77 o
   8   5   1     1607.73     1655.41     26.71 o
   9   5   1       68.52       74.06     36.61 o
  10   5   1       78.55       87.00     39.43 o
  11   5   1      187.88      206.33     43.74 o
  12   5   1       97.18      123.22     44.34 o
  13   5   1       48.85       83.52     85.10 o
 -12   6   1        1.69       14.39     66.99 o
 -11   6   1       28.83       49.71     41.81 o
 -10   6   1        2.91        3.55     37.95 o
  -9   6   1       22.52       13.15     22.45 o
  -8   6   1      310.76      313.78     24.17 o
  -7   6   1       14.66       31.70     19.96 o
  -6   6   1        9.86       31.55     19.07 o
  -5   6   1        3.17       -0.91     12.94 o
  -4   6   1       17.85       29.23     11.40 o
  -3   6   1      106.82      106.99      9.70 o
  -2   6   1     5168.32     5281.27     47.77 o
  -1   6   1      589.32      629.92     11.01 o
   0   6   1        0.69       -3.54      6.40 o
   1   6   1      395.50      403.24     20.70 o
   2   6   1       56.94       29.98     14.53 o
   3   6   1        7.13       -7.01     13.70 o
   4   6   1        1.36       10.69      8.45 o
   5   6   1      158.18      169.22     12.14 o
   6   6   1       70.77       58.56     15.67 o
   7   6   1       20.97       13.45     21.72 o
   8   6   1      258.90      229.36     22.74 o
   9   6   1      129.85      102.84     24.11 o
  10   6   1        2.81       -7.33     34.87 o
  11   6   1       17.79        9.82     71.09 o
  12   6   1        1.06       80.78     84.16 o
 -12   7   1       58.15      110.89     82.37 o
 -11   7   1      166.00      255.46     78.55 o
 -10   7   1      255.79      308.37     72.57 o
  -9   7   1      308.86      326.45     26.10 o
  -8   7   1       11.77       14.50     22.78 o
  -7   7   1      989.95      960.39     25.79 o
  -6   7   1        6.50       27.57     20.51 o
  -5   7   1      294.48      295.86     18.18 o
  -4   7   1      751.04      748.09     17.80 o
  -3   7   1       86.83       99.03      9.99 o
  -2   7   1     1357.24     1292.10     14.13 o
  -1   7   1     1429.28     1383.03     11.70 o
   0   7   1      683.49      696.44     15.26 o
   1   7   1       35.13       39.87      7.49 o
   2   7   1       10.51       11.91     16.28 o
   3   7   1      700.41      689.23     28.11 o
   4   7   1     2610.66     2684.21     36.25 o
   5   7   1     1452.60     1491.18     24.84 o
   6   7   1      541.93      577.37     17.23 o
   7   7   1     1071.89     1099.24     23.36 o
   8   7   1      316.67      356.04     23.45 o
   9   7   1       20.78       16.86     69.53 o
  10   7   1       60.65       59.70     65.86 o
  11   7   1       42.08       20.33     77.43 o
  12   7   1      196.62      282.73     87.23 o
 -11   8   1        1.12       32.87     78.10 o
 -10   8   1        2.77       -6.17     69.91 o
  -9   8   1        8.22       10.88     63.92 o
  -8   8   1       23.56       35.23     36.21 o
  -7   8   1       85.65       88.94     24.32 o
  -6   8   1       26.81       33.82     37.07 o
  -5   8   1        0.92        5.03     18.05 o
  -4   8   1      117.17      128.14     13.14 o
  -3   8   1        2.12       13.43     11.89 o
  -2   8   1        0.11        0.24      9.90 o
  -1   8   1        0.92        8.50      9.50 o
   0   8   1        0.54       -0.60     12.44 o
   1   8   1       83.93       88.70      8.28 o
   2   8   1      255.28      222.32     29.21 o
   3   8   1       58.52      104.98     28.92 o
   4   8   1       13.52        1.33      8.93 o
   5   8   1       23.83       33.37     29.21 o
   6   8   1        2.72      -36.44     61.73 o
   7   8   1      318.21      368.96     38.35 o
   8   8   1       39.09       67.11     37.44 o
   9   8   1        0.32      -34.93     75.86 o
  10   8   1        3.29       14.89     77.85 o
  11   8   1        0.44       14.06     71.13 o
 -11   9   1       39.49       96.72     73.92 o
 -10   9   1      129.91      185.04     75.66 o
  -9   9   1       80.28       80.46     74.66 o
  -8   9   1       35.22       41.20     41.48 o
  -7   9   1       82.03       62.93     40.52 o
  -6   9   1        0.37       25.56     40.97 o
  -5   9   1      196.83      205.12     27.77 o
  -4   9   1      450.83      480.83     20.10 o
  -3   9   1     1044.60     1057.45     30.96 o
  -2   9   1      458.58      471.92     12.35 o
  -1   9   1      911.44      902.15     13.84 o
   0   9   1      215.78      216.40     20.05 o
   1   9   1       13.59        4.25      9.65 o
   2   9   1       13.12       23.86     29.75 o
   3   9   1      239.47      228.22     32.05 o
   4   9   1      361.10      350.73     33.69 o
   5   9   1      637.28      710.96     39.79 o
   6   9   1       70.69       96.02     40.53 o
   7   9   1       33.04       19.35     39.89 o
   8   9   1       29.45       29.74     42.30 o
   9   9   1        3.07      -40.20     75.19 o
  10   9   1       31.56       38.61     74.32 o
  11   9   1       39.22        8.22     87.50 o
 -10  10   1        2.93       35.31     72.56 o
  -9  10   1       46.40       44.54     70.72 o
  -8  10   1        8.05       16.05     44.24 o
  -7  10   1      312.53      288.99     44.87 o
  -6  10   1        2.35       40.95     44.66 o
  -5  10   1       10.73       66.21     44.91 o
  -4  10   1       10.79       33.24     34.68 o
  -3  10   1      179.13      182.19     34.68 o
  -2  10   1       19.42       38.44     34.25 o
  -1  10   1      353.95      317.07     23.60 o
   0  10   1       13.50       15.23     27.20 o
   1  10   1       24.57      -11.32     34.95 o
   2  10   1       43.94       61.51     31.40 o
   3  10   1      141.82      133.64     33.38 o
   4  10   1       35.11       33.34     34.77 o
   5  10   1        0.67        5.76     55.28 o
   6  10   1      102.33      146.64     42.35 o
   7  10   1       17.09       26.99     43.92 o
   8  10   1        4.23       30.35     45.61 o
   9  10   1        0.94      -17.50     76.27 o
  10  10   1        3.12       48.90     82.27 o
 -10  11   1       24.16      105.08     76.89 o
  -9  11   1        1.90       68.50     75.34 o
  -8  11   1      162.49      156.68     49.33 o
  -7  11   1       17.48       60.83     47.54 o
  -6  11   1        7.06       20.94     48.04 o
  -5  11   1       19.03       32.32     47.26 o
  -4  11   1      115.50      167.58     38.01 o
  -3  11   1      127.15      178.15     51.89 o
  -2  11   1      120.85      170.63     56.41 o
  -1  11   1      155.47      228.82     56.31 o
   0  11   1       95.12      123.27     59.46 o
   1  11   1       22.99       53.48     54.09 o
   2  11   1       15.80       93.96     57.17 o
   3  11   1      205.07      211.52     38.38 o
   4  11   1      199.72      233.15     40.20 o
   5  11   1       77.23      159.60     53.08 o
   6  11   1      507.95      488.31     46.94 o
   7  11   1        0.96       10.81     48.11 o
   8  11   1       91.58      108.85     47.61 o
   9  11   1        0.26       10.60     82.99 o
  -8  12   1       33.61       38.58     67.52 o
  -7  12   1        1.46       30.75     77.14 o
  -6  12   1        0.45       10.33     80.06 o
  -5  12   1        1.66        2.22     84.68 o
  -4  12   1        0.03       38.97     83.94 o
  -3  12   1       54.61       93.92     61.18 o
  -2  12   1       65.91      152.04     64.56 o
  -1  12   1        6.65       38.16     56.09 o
   0  12   1        6.23       43.58     57.82 o
   1  12   1       36.28       81.47     56.11 o
   2  12   1        0.12       76.11     62.82 o
   3  12   1       16.83       71.12     62.39 o
   4  12   1        2.05       26.49     80.19 o
   5  12   1        0.35       18.73     45.30 o
   6  12   1        0.06       26.61     48.75 o
   7  12   1       44.71       42.70     49.92 o
   8  12   1        8.43       22.38     53.15 o
   9  12   1        0.08       -7.96     76.63 o
  -8  13   1        2.94       73.63     85.49 o
  -7  13   1       13.44       25.51     82.71 o
  -6  13   1       60.62      121.69     87.83 o
  -5  13   1       23.05      154.26     94.05 o
  -4  13   1      134.17      219.88     99.22 o
  -3  13   1       27.06      107.04    100.99 o
  -2  13   1       78.94      123.09    101.92 o
  -1  13   1      154.64      217.25     70.44 o
   0  13   1       53.30       85.92     68.33 o
   1  13   1        2.71       55.24     69.95 o
   2  13   1       13.39        3.96     88.00 o
   3  13   1       18.03       32.48     91.84 o
   4  13   1       17.65      119.28     87.01 o
   5  13   1       56.27      112.44     70.58 o
   6  13   1        3.56       39.60     78.61 o
   7  13   1       17.52       72.50     76.78 o
 -14   0   2       86.74       77.15     67.52 o
 -13   0   2      182.30      195.74     73.75 o
 -12   0   2      802.58      784.67     74.16 o
 -11   0   2      455.63      492.73     66.78 o
 -10   0   2     1865.77     1787.39     70.79 o
  -9   0   2       64.69       45.22     49.31 o
  -8   0   2      286.31      228.30     49.49 o
  -7   0   2     2143.84     2182.63     54.31 o
  -6   0   2     8936.51     8943.29     74.54 o
  -5   0   2    13018.37    13057.25     75.73 o
  -4   0   2     1565.27     1518.99     21.12 o
  -3   0   2    10079.56    10273.50     80.03 o
  -2   0   2     6229.13     5957.03     23.01 o
  -1   0   2    17763.70    17174.74     51.48 o
   0   0   2     3589.99     3581.58     21.36 o
   1   0   2      593.15      546.79     13.58 o
   2   0   2    13902.44    13618.34     32.62 o
   3   0   2    23453.40    22554.62     67.06 o
   4   0   2    10073.66    10638.76     86.20 o
   5   0   2      810.16     1009.11     41.61 o
   6   0   2      113.76       37.95     41.49 o
   7   0   2      203.42      177.29     42.56 o
   8   0   2     1315.81     1230.07     56.70 o
   9   0   2     2465.38     2355.91     63.86 o
  10   0   2     1104.17     1148.38     60.40 o
  11   0   2      566.86      625.60     62.07 o
  12   0   2      294.32      338.61     61.12 o
  13   0   2        1.88        9.88     63.62 o
  14   0   2       11.34       13.44     76.35 o
 -14   1   2        0.21      -14.75     50.56 o
 -13   1   2       27.73       33.32     51.92 o
 -12   1   2        1.04       10.47     43.31 o
 -11   1   2       23.24       31.43     43.48 o
 -10   1   2      704.57      731.24     44.53 o
  -9   1   2      629.93      551.68     38.72 o
  -8   1   2       25.66       17.36      9.51 o
  -7   1   2       30.58       23.98     10.96 o
  -6   1   2      136.23      147.12     30.07 o
  -5   1   2     1315.77     1438.30     86.97 o
  -4   1   2      479.95      513.02     11.10 o
  -3   1   2      248.95      265.91      8.78 o
  -2   1   2      446.40      470.19     16.79 o
  -1   1   2       93.06       82.80      4.69 o
   0   1   2      114.45      109.85      4.11 o
   1   1   2        1.24        6.89      4.67 o
   2   1   2      681.10      739.53     12.93 o
   3   1   2      239.13      281.65     17.93 o
   4   1   2       22.36       29.01     12.13 o
   5   1   2     3437.71     4018.06     29.85 o
   6   1   2        2.78      -23.88     23.88 o
   7   1   2       45.21       26.65     17.96 o
   8   1   2      119.23       95.58     17.37 o
   9   1   2       48.22       43.72     36.14 o
  10   1   2       21.93       28.15     38.00 o
  11   1   2       85.85       69.96     39.65 o
  12   1   2        3.49       12.63     43.20 o
  13   1   2       24.33       69.93     49.70 o
  14   1   2       10.21       33.61     51.38 o
 -14   2   2      216.32      297.33     79.83 o
 -13   2   2      228.30      236.47     53.49 o
 -12   2   2      637.35      677.44     48.32 o
 -11   2   2      457.50      515.56     46.13 o
 -10   2   2      312.83      316.77     43.69 o
  -9   2   2       97.72       89.71      9.97 o
  -8   2   2      356.34      304.60     16.56 o
  -7   2   2     1958.99     1978.28     31.55 o
  -6   2   2     3765.93     3630.96     24.67 o
  -5   2   2     6748.99     6356.60     39.83 o
  -4   2   2     7692.60     7826.79     57.46 o
  -3   2   2     3592.59     3722.89     32.08 o
  -2   2   2      955.27      877.03     13.12 o
  -1   2   2     4655.43     4691.27     27.77 o
   0   2   2    14089.89    13913.41     76.03 o
   1   2   2     8243.32     8366.85     21.82 o
   2   2   2    11171.00    11247.93     20.34 o
   3   2   2     7306.99     6910.96     21.00 o
   4   2   2     7734.42     7948.79     65.60 o
   5   2   2     1099.31     1045.90     22.87 o
   6   2   2      128.22      184.15     14.29 o
   7   2   2       56.85       42.01     19.72 o
   8   2   2      921.32      881.60     19.15 o
   9   2   2      725.59      795.36     54.59 o
  10   2   2      116.15      198.21     37.67 o
  11   2   2      352.46      420.95     42.64 o
  12   2   2      267.19      291.83     44.38 o
  13   2   2       51.14      102.48     47.25 o
  14   2   2        6.47       29.49     67.27 o
 -14   3   2       10.71       20.84     79.18 o
 -13   3   2        2.81       -1.74     47.78 o
 -12   3   2       28.85       17.53     47.82 o
 -11   3   2      431.06      457.37     44.24 o
 -10   3   2       48.38       25.85     41.55 o
  -9   3   2      202.95      224.86     17.19 o
  -8   3   2        3.72      -10.13     13.86 o
  -7   3   2        6.76       -9.77     14.00 o
  -6   3   2      150.73      119.60     23.94 o
  -5   3   2       44.19       48.22     14.35 o
  -4   3   2      332.92      378.56     16.15 o
  -3   3   2      624.75      643.68     10.28 o
  -2   3   2      687.11      755.50      9.17 o
  -1   3   2    10779.85    11207.75     30.06 o
   0   3   2     2898.60     2978.46      9.93 o
   1   3   2       51.97       50.36      4.80 o
   2   3   2     1175.92     1123.30     17.99 o
   3   3   2       77.27       70.55      8.31 o
   4   3   2     1156.58     1195.41     20.75 o
   5   3   2        8.02       14.92     12.95 o
   6   3   2      486.28      482.00     18.03 o
   7   3   2        3.74       -2.93     13.89 o
   8   3   2       47.36       30.11     19.31 o
   9   3   2       71.97       61.30     35.22 o
  10   3   2        6.40       11.59     39.80 o
  11   3   2        1.81       16.54     43.37 o
  12   3   2        0.01       12.57     44.92 o
  13   3   2        4.33        0.86     48.99 o
  14   3   2       12.39        6.34     69.93 o
 -14   4   2       92.36      126.56     77.45 o
 -13   4   2      207.67      223.46     54.83 o
 -12   4   2      596.52      652.11     50.11 o
 -11   4   2      841.18      878.04     89.85 o
 -10   4   2      185.57      149.12     41.23 o
  -9   4   2      172.19      145.87     20.96 o
  -8   4   2       55.15       26.08     16.53 o
  -7   4   2     1417.38     1369.95     28.10 o
  -6   4   2     2440.55     2368.77     36.30 o
  -5   4   2     3065.47     2813.44     24.99 o
  -4   4   2     1911.13     1844.57     15.91 o
  -3   4   2      940.09      897.57     25.02 o
  -2   4   2      316.26      283.36     13.18 o
  -1   4   2      102.58      111.17      8.29 o
   0   4   2     4257.99     4247.80     13.77 o
   1   4   2     1967.52     1870.11     30.87 o
   2   4   2     6315.79     6300.72     50.60 o
   3   4   2     5627.55     5528.04     32.08 o
   4   4   2     1380.03     1292.24     14.77 o
   5   4   2     2000.43     1992.63     19.06 o
   6   4   2      171.75      184.64     14.07 o
   7   4   2        1.56       -5.12     15.84 o
   8   4   2      936.90      965.48     24.46 o
   9   4   2      904.12      981.07     29.30 o
  10   4   2      458.75      484.95     42.67 o
  11   4   2      714.88      829.90     47.25 o
  12   4   2      184.75      260.51     56.76 o
  13   4   2      109.26      181.09     83.76 o
 -14   5   2        5.78       -4.23     78.20 o
 -13   5   2        7.75       17.02     50.47 o
 -12   5   2        5.64      -16.76     48.97 o
 -11   5   2       39.72       33.84     45.96 o
 -10   5   2      185.06      156.69     39.94 o
  -9   5   2      112.56       98.00     23.22 o
  -8   5   2       38.28       41.06     22.86 o
  -7   5   2       45.52       31.29     21.52 o
  -6   5   2       23.08       27.85     20.34 o
  -5   5   2       82.04       57.01     19.63 o
  -4   5   2        5.13       11.05     12.69 o
  -3   5   2      122.17      157.17     13.58 o
  -2   5   2      659.53      672.18     17.50 o
  -1   5   2     1176.22     1148.90     11.07 o
   0   5   2      374.37      352.65     15.11 o
   1   5   2      939.11      948.81     17.05 o
   2   5   2        0.22       16.50     15.66 o
   3   5   2      660.89      590.30     46.73 o
   4   5   2      139.51      143.59      8.72 o
   5   5   2      245.70      251.64     22.90 o
   6   5   2       14.60        3.97     15.84 o
   7   5   2      224.57      233.58     22.13 o
   8   5   2      224.33      200.94     22.86 o
   9   5   2      345.62      346.23     23.48 o
  10   5   2        1.19       20.17     37.83 o
  11   5   2       26.08       28.78     40.96 o
  12   5   2       73.10       55.89     67.44 o
 -12   6   2       18.57       74.35     49.93 o
 -11   6   2      277.67      304.07     43.55 o
 -10   6   2        1.54       16.35     40.62 o
  -9   6   2       59.91       61.91     24.53 o
  -8   6   2       47.84       71.46     24.13 o
  -7   6   2      962.96      976.47     25.99 o
  -6   6   2     1890.09     1936.45     38.13 o
  -5   6   2     1658.92     1729.70     25.88 o
  -4   6   2     1081.33     1107.43     37.89 o
  -3   6   2     3737.73     3715.03     19.77 o
  -2   6   2     7887.53     7704.26     39.44 o
  -1   6   2      158.75      156.38      8.75 o
   0   6   2      977.12      918.65     10.82 o
   1   6   2      905.04      861.97     36.70 o
   2   6   2     3170.21     3108.07     40.88 o
   3   6   2     2045.03     2059.90     51.19 o
   4   6   2     2968.66     2780.75     71.28 o
   5   6   2      310.44      320.62     15.45 o
   6   6   2       53.71       77.24     14.41 o
   7   6   2       62.11       50.96     19.42 o
   8   6   2     1237.41     1208.48     26.59 o
   9   6   2     1066.81     1116.06     46.56 o
  10   6   2      339.44      270.30     79.64 o
  11   6   2      282.42      319.23     81.40 o
  12   6   2      246.69      249.57     84.68 o
 -12   7   2        7.65       39.30     80.02 o
 -11   7   2        7.20       58.64     79.86 o
 -10   7   2       11.62       42.59     37.80 o
  -9   7   2        5.71       31.10     25.89 o
  -8   7   2      412.14      384.00     27.16 o
  -7   7   2        1.19        6.36     23.78 o
  -6   7   2        1.92        8.67     22.49 o
  -5   7   2       36.53       19.63     35.59 o
  -4   7   2       54.30       50.95     14.68 o
  -3   7   2      470.70      467.03     13.44 o
  -2   7   2     1169.47     1200.62     27.16 o
  -1   7   2      334.89      319.41     12.22 o
   0   7   2        6.60       -0.54      9.49 o
   1   7   2      121.41      166.44     29.67 o
   2   7   2       96.85       89.68     28.40 o
   3   7   2       13.86      -17.33     31.01 o
   4   7   2      374.82      324.92     35.95 o
   5   7   2        0.10        6.79     15.34 o
   6   7   2       15.12       11.24     13.13 o
   7   7   2        0.05        1.95     35.79 o
   8   7   2        0.66       12.64     34.80 o
   9   7   2       10.39       50.28     74.64 o
  10   7   2        0.12      -11.94     78.57 o
  11   7   2        0.77      -10.81     81.65 o
 -11   8   2       12.03        5.72     82.57 o
 -10   8   2       25.72       90.77     68.58 o
  -9   8   2      176.42      193.84     39.32 o
  -8   8   2      162.43      178.13     28.00 o
  -7   8   2       96.28      107.49     26.23 o
  -6   8   2      538.94      567.57     42.50 o
  -5   8   2     1260.92     1319.81     31.61 o
  -4   8   2      629.65      630.78     32.19 o
  -3   8   2      207.68      208.64     12.97 o
  -2   8   2      108.15      134.61     13.80 o
  -1   8   2        0.69        4.88     10.44 o
   0   8   2       58.34       58.25     11.66 o
   1   8   2     1282.57     1202.78     36.03 o
   2   8   2     2669.88     2713.94     88.00 o
   3   8   2     1546.97     1581.57     41.24 o
   4   8   2      753.70      712.89     56.91 o
   5   8   2      281.50      294.17     37.85 o
   6   8   2       18.51       48.79     38.64 o
   7   8   2      310.15      319.00     40.41 o
   8   8   2       11.77        3.90     59.20 o
   9   8   2      400.82      391.35     68.65 o
  10   8   2      154.73      102.87     72.73 o
  11   8   2       88.94       79.25     73.97 o
 -11   9   2        4.76       71.60     77.62 o
 -10   9   2        0.52       28.19     78.26 o
  -9   9   2       36.86       13.01     69.13 o
  -8   9   2       64.53       79.40     41.40 o
  -7   9   2       11.47       57.02     41.72 o
  -6   9   2        7.15       15.31     25.56 o
  -5   9   2        4.06        8.81     23.48 o
  -4   9   2       41.56       39.88     22.18 o
  -3   9   2     1291.02     1159.46     25.07 o
  -2   9   2      362.83      313.94     21.10 o
  -1   9   2       27.23       34.15     18.25 o
   0   9   2        0.44        1.83     12.23 o
   1   9   2        5.25       -1.05     30.93 o
   2   9   2       64.46       67.06     35.28 o
   3   9   2        1.14      -36.59     37.60 o
   4   9   2       15.45       34.87     39.75 o
   5   9   2        0.14       17.45     40.45 o
   6   9   2        0.34       16.81     40.36 o
   7   9   2       76.39       33.54     62.04 o
   8   9   2       17.87       23.41     43.15 o
   9   9   2        2.33      -25.72     75.26 o
  10   9   2        4.66      -18.11     83.67 o
 -10  10   2        3.57       26.16     74.31 o
  -9  10   2       12.03       20.38     76.64 o
  -8  10   2       11.55       38.07     55.92 o
  -7  10   2      333.76      402.82     47.06 o
  -6  10   2      189.26      244.33     46.45 o
  -5  10   2      186.20      230.18     56.30 o
  -4  10   2       15.53       36.06     41.56 o
  -3  10   2      470.87      470.96     23.92 o
  -2  10   2       64.64       91.02     21.61 o
  -1  10   2      105.68      123.57     37.86 o
   0  10   2      124.83      132.71     30.09 o
   1  10   2      264.88      237.68     34.80 o
   2  10   2      387.17      353.19     70.77 o
   3  10   2      652.91      565.30     42.63 o
   4  10   2      111.23      132.01     40.95 o
   5  10   2       40.53       37.94     42.68 o
   6  10   2       90.96       79.24     51.25 o
   7  10   2        0.17       13.57     56.86 o
   8  10   2       37.38       53.71     43.78 o
   9  10   2       41.67       27.07     76.61 o
  10  10   2       45.81        1.43     88.27 o
 -10  11   2       16.88       67.77     76.85 o
  -9  11   2        3.52       52.27     78.02 o
  -8  11   2       25.72       58.09     48.32 o
  -7  11   2       31.94       84.04     48.60 o
  -6  11   2       75.53      118.73     46.99 o
  -5  11   2        8.87       38.96     45.72 o
  -4  11   2        3.13       48.50     79.20 o
  -3  11   2       38.45       84.03     88.61 o
  -2  11   2       27.50       44.49     78.43 o
  -1  11   2        5.22       37.55     89.45 o
   0  11   2        1.26       28.92     84.95 o
   1  11   2       14.33      -18.71     39.96 o
   2  11   2        0.37      -52.97     64.30 o
   3  11   2        0.22       -0.82     37.73 o
   4  11   2       92.57      102.20     43.86 o
   5  11   2        1.03       46.68     61.22 o
   6  11   2      139.28      137.08     47.41 o
   7  11   2        0.59       37.69     46.29 o
   8  11   2       42.21       28.85     48.29 o
   9  11   2       34.34        7.96     80.44 o
  -8  12   2        0.62        8.03     69.86 o
  -7  12   2       21.91       36.50     81.67 o
  -6  12   2       63.04      206.60     84.34 o
  -5  12   2      100.44      262.24     86.11 o
  -4  12   2      213.85      324.69     93.25 o
  -3  12   2        8.44       32.71     92.81 o
  -2  12   2       54.62      170.23     97.62 o
  -1  12   2       13.72       73.28     88.03 o
   0  12   2       36.75       92.72     77.85 o
   1  12   2       11.32       10.71     86.52 o
   2  12   2       70.87      149.44     81.66 o
   3  12   2       34.18      156.38     83.93 o
   4  12   2       81.85      153.83     75.17 o
   5  12   2       30.65       99.82     70.75 o
   6  12   2        5.87       37.36     63.55 o
   7  12   2       16.03      -12.42     50.97 o
   8  12   2       38.46       48.50     51.38 o
  -7  13   2        4.56       13.37     90.65 o
  -6  13   2       23.13       73.62     92.33 o
  -5  13   2       11.58       89.46     86.50 o
  -4  13   2      122.04      162.94     91.32 o
  -3  13   2        0.09      104.76     91.38 o
  -2  13   2       37.84      104.21     97.13 o
  -1  13   2       15.16       73.51     94.50 o
   0  13   2        2.55      117.52     97.69 o
   1  13   2        3.55       63.61     82.78 o
   2  13   2       22.18       80.93     93.55 o
   3  13   2        2.15       74.05     79.26 o
   4  13   2        0.79       77.46     79.30 o
   5  13   2       54.18       76.77     82.49 o
   6  13   2       17.22       44.70     78.87 o
   7  13   2        5.94       13.54     79.11 o
 -14   1   3      125.28       76.22     81.02 o
 -13   1   3       77.21      125.35     49.78 o
 -12   1   3       11.90       23.65     44.20 o
 -11   1   3       88.77       67.94     43.96 o
 -10   1   3      364.20      309.27     44.21 o
  -9   1   3      193.46      188.07     38.10 o
  -8   1   3     3062.10     3005.85    105.96 o
  -7   1   3     3520.40     3576.96     43.23 o
  -6   1   3     2534.80     2378.48     85.01 o
  -5   1   3      450.56      441.72     21.44 o
  -4   1   3     1003.36     1161.52     14.70 o
  -3   1   3       15.39       40.61      8.07 o
  -2   1   3     6721.35     6463.72     34.50 o
  -1   1   3     8443.52     8208.72     37.26 o
   0   1   3     9161.48     9142.18     18.88 o
   1   1   3     9451.58     8818.09     24.54 o
   2   1   3     2357.25     2227.44     14.12 o
   3   1   3      442.17      447.07     10.61 o
   4   1   3       84.83      119.30     14.73 o
   5   1   3     1712.33     1712.24     77.98 o
   6   1   3      938.88      791.85     31.94 o
   7   1   3     3108.08     3187.19     47.38 o
   8   1   3     1505.62     1502.90     28.99 o
   9   1   3      660.23      713.14     40.82 o
  10   1   3      632.17      634.84     42.00 o
  11   1   3       34.32       20.21     45.32 o
  12   1   3        0.29       19.62     44.83 o
  13   1   3       32.69       75.98     48.01 o
  14   1   3       32.73       56.45     52.26 o
 -14   2   3        0.52       -1.93     81.73 o
 -13   2   3        4.63        2.07     49.71 o
 -12   2   3       32.80       15.79     44.92 o
 -11   2   3       63.23       54.18     42.45 o
 -10   2   3      754.75      716.26     43.18 o
  -9   2   3      202.19      193.23     39.30 o
  -8   2   3       67.20       56.99     17.28 o
  -7   2   3      175.96      157.36     29.39 o
  -6   2   3      768.14      734.76     28.65 o
  -5   2   3      273.41      275.98     21.56 o
  -4   2   3       76.85       45.99     15.96 o
  -3   2   3        5.50       11.64      9.26 o
  -2   2   3      735.14      758.16     20.42 o
  -1   2   3       81.86       83.84      6.88 o
   0   2   3       16.41       15.28      5.22 o
   1   2   3       53.29       71.04      5.35 o
   2   2   3      490.87      538.16      8.89 o
   3   2   3        3.26        3.07      9.53 o
   4   2   3     1768.52     1866.88     19.69 o
   5   2   3      146.45      188.79     30.15 o
   6   2   3      271.60      279.42     39.41 o
   7   2   3        0.22       13.54     17.25 o
   8   2   3        4.96       -1.51     21.54 o
   9   2   3       90.21       77.31     38.42 o
  10   2   3        9.77       13.49     41.46 o
  11   2   3      113.09      101.05     42.23 o
  12   2   3        2.75        2.16     45.93 o
  13   2   3        1.19       41.01     51.18 o
  14   2   3        1.94       -3.03     73.07 o
 -14   3   3       16.33       58.15     84.54 o
 -13   3   3      132.94      135.79     53.95 o
 -12   3   3       15.61      -23.22     51.58 o
 -11   3   3     1060.33      933.83     51.32 o
 -10   3   3       86.32       58.11     44.41 o
  -9   3   3     1253.41     1258.49     48.60 o
  -8   3   3     2041.00     1985.93     34.66 o
  -7   3   3     3438.01     3145.05     69.22 o
  -6   3   3     2152.58     2126.28     24.54 o
  -5   3   3       14.75       14.17     19.79 o
  -4   3   3     2796.64     3095.59     29.25 o
  -3   3   3      698.25      697.60     11.67 o
  -2   3   3     8564.15     8396.06     54.50 o
  -1   3   3     2176.44     2184.55     20.03 o
   0   3   3      357.99      324.38     11.76 o
   1   3   3    11119.34    10713.68     52.10 o
   2   3   3     5380.10     5270.71     40.89 o
   3   3   3     1573.32     1658.31     33.68 o
   4   3   3     1176.87     1232.79     16.79 o
   5   3   3      415.58      470.58     16.68 o
   6   3   3      559.68      562.57     20.41 o
   7   3   3     3345.62     3338.30     45.49 o
   8   3   3     2042.50     1953.21     38.76 o
   9   3   3      644.17      696.72     97.67 o
  10   3   3      369.18      431.08     40.07 o
  11   3   3      203.11      206.87     44.76 o
  12   3   3       33.12       47.33     44.63 o
  13   3   3      124.54      123.67     48.18 o
 -14   4   3        9.88        5.84     77.56 o
 -13   4   3       12.08       17.76     55.60 o
 -12   4   3       16.65       -1.66     48.35 o
 -11   4   3      132.13      132.61     47.31 o
 -10   4   3        1.53      -22.33     41.75 o
  -9   4   3      304.00      253.30     24.51 o
  -8   4   3       36.75       13.36     21.27 o
  -7   4   3       60.52       42.34     28.98 o
  -6   4   3      161.50      123.23     44.06 o
  -5   4   3        0.37        5.73     21.95 o
  -4   4   3       75.63       91.68     18.61 o
  -3   4   3     2218.07     2485.26     43.80 o
  -2   4   3      129.32      158.66      9.77 o
  -1   4   3       58.31       70.38      7.85 o
   0   4   3      762.51      781.28     12.20 o
   1   4   3      147.99      158.59      5.43 o
   2   4   3      104.88      114.80      5.14 o
   3   4   3      335.08      309.33     14.02 o
   4   4   3      494.38      514.96     12.05 o
   5   4   3       11.68       18.75     15.40 o
   6   4   3       33.60        6.12     49.70 o
   7   4   3        4.45       18.36     29.69 o
   8   4   3       63.61       44.67     22.58 o
   9   4   3       41.77       25.28     46.63 o
  10   4   3       24.45       26.50     39.91 o
  11   4   3       26.78       32.50     43.48 o
  12   4   3       18.43       20.74     44.40 o
 -14   5   3       23.30        8.58     77.35 o
 -13   5   3      188.53       94.89     76.97 o
 -12   5   3        0.64       -7.41     47.31 o
 -11   5   3       37.90       60.02     46.01 o
 -10   5   3      103.10      133.06     42.00 o
  -9   5   3      667.16      694.80     28.28 o
  -8   5   3      611.81      622.96     27.73 o
  -7   5   3      883.05      895.27     45.27 o
  -6   5   3     1402.44     1354.92     85.32 o
  -5   5   3      980.16      905.82     26.73 o
  -4   5   3       34.00       34.80     19.70 o
  -3   5   3      442.05      391.82     22.74 o
  -2   5   3     5506.36     5629.97     22.19 o
  -1   5   3     5300.08     5387.82     35.73 o
   0   5   3     6771.38     6496.35     48.03 o
   1   5   3     6596.02     6687.30     48.52 o
   2   5   3     5093.57     5137.21     48.52 o
   3   5   3     1135.88     1129.83     40.13 o
   4   5   3       42.88       37.89      9.59 o
   5   5   3      324.70      321.56     34.92 o
   6   5   3      733.77      767.52     19.91 o
   7   5   3     1236.39     1358.24    112.30 o
   8   5   3     1320.88     1375.31     46.09 o
   9   5   3        8.13      -11.07     36.30 o
  10   5   3      133.46      179.05     39.75 o
  11   5   3        0.47      -23.75     76.21 o
  12   5   3       83.61        4.30     86.81 o
 -13   6   3        0.09      -22.93     70.87 o
 -12   6   3      136.82      144.24     52.12 o
 -11   6   3        0.04        5.34     43.32 o
 -10   6   3        0.12       24.34     39.79 o
  -9   6   3       42.77       53.59     26.26 o
  -8   6   3       24.87       10.24     26.14 o
  -7   6   3       97.68       74.14     24.99 o
  -6   6   3        3.40       -9.30     26.22 o
  -5   6   3       88.87       74.93     35.55 o
  -4   6   3      191.38      220.59     37.98 o
  -3   6   3      475.15      474.97     18.65 o
  -2   6   3     2534.59     2609.42     21.61 o
  -1   6   3      225.29      238.19     12.06 o
   0   6   3        1.57       -7.35      7.35 o
   1   6   3      920.15      957.85     31.38 o
   2   6   3       31.02       19.80     31.97 o
   3   6   3        0.58       14.57     34.83 o
   4   6   3       34.65       30.62      9.84 o
   5   6   3      127.87      137.65      9.43 o
   6   6   3        0.73       -1.55     13.28 o
   7   6   3       15.95        9.33     20.63 o
   8   6   3       62.04       30.73     23.19 o
   9   6   3       80.10      -26.78     76.51 o
  10   6   3       62.17       70.41     76.31 o
  11   6   3        7.97        2.20     70.18 o
  12   6   3       15.19      -13.76     80.55 o
 -12   7   3      196.35      209.18     77.26 o
 -11   7   3       13.05       19.62     44.38 o
 -10   7   3       40.20       54.62     41.01 o
  -9   7   3      170.26      222.55     29.27 o
  -8   7   3     1481.22     1428.01     33.02 o
  -7   7   3      831.35      855.25     44.00 o
  -6   7   3      400.34      435.39     36.55 o
  -5   7   3      268.04      249.33     38.00 o
  -4   7   3      120.38      107.49     24.74 o
  -3   7   3      255.87      254.12     18.86 o
  -2   7   3     2004.38     2055.44     24.54 o
  -1   7   3     3087.99     3031.03     37.66 o
   0   7   3     1885.77     1741.10     49.56 o
   1   7   3     1767.26     1772.74     38.97 o
   2   7   3      776.00      774.95     36.90 o
   3   7   3       30.84       55.56     37.90 o
   4   7   3       13.34        8.64     46.62 o
   5   7   3      238.69      140.98     37.19 o
   6   7   3      373.45      357.94     38.25 o
   7   7   3     1137.08     1122.11     42.71 o
   8   7   3      382.54      360.34     38.47 o
   9   7   3      266.46      219.11     76.07 o
  10   7   3       43.87       30.44     73.28 o
  11   7   3        6.03       28.95     73.95 o
 -11   8   3        2.88       45.25     84.38 o
 -10   8   3        0.11       25.07     79.43 o
  -9   8   3       22.94       22.09     30.21 o
  -8   8   3       80.18       72.66     29.03 o
  -7   8   3       65.09       32.01     43.51 o
  -6   8   3       47.62        4.47     40.89 o
  -5   8   3       46.18       -2.78     26.84 o
  -4   8   3        0.11      -23.76     23.76 o
  -3   8   3      105.19       78.47     17.79 o
  -2   8   3      168.70      149.49     14.42 o
  -1   8   3        0.52        3.82      9.01 o
   0   8   3       24.91       17.02      8.10 o
   1   8   3       86.99       79.19     35.30 o
   2   8   3       75.82       83.59     31.75 o
   3   8   3      524.81      473.40     38.82 o
   4   8   3      103.99       42.48     38.92 o
   5   8   3        0.09      -40.69     40.69 o
   6   8   3        0.28        0.08     38.13 o
   7   8   3        0.29        4.74     39.34 o
   8   8   3       43.53       43.19     41.02 o
   9   8   3       29.42      -48.51     82.08 o
  10   8   3       17.01       15.41     80.32 o
  11   8   3        1.30      -55.08     93.19 o
 -11   9   3       53.62       48.05     81.05 o
 -10   9   3       21.02        0.24     79.37 o
  -9   9   3       83.19       82.31     72.83 o
  -8   9   3      404.03      438.61     47.00 o
  -7   9   3      361.22      405.50     92.98 o
  -6   9   3      272.59      307.67     30.22 o
  -5   9   3       82.75       68.53     26.96 o
  -4   9   3      162.07      147.68     25.53 o
  -3   9   3      635.35      522.76     23.64 o
  -2   9   3      165.10      177.25     20.35 o
  -1   9   3      689.12      685.76     17.57 o
   0   9   3      512.95      486.96     40.64 o
   1   9   3      558.83      654.91     97.92 o
   2   9   3       84.73      114.44     44.77 o
   3   9   3      166.95      139.70     39.62 o
   4   9   3      102.21       26.28     39.87 o
   5   9   3      101.70      103.63     40.84 o
   6   9   3      378.97      376.47     42.74 o
   7   9   3     1189.91     1237.67     48.69 o
   8   9   3      650.65      705.78     47.64 o
   9   9   3      181.86      139.88     84.17 o
  10   9   3       11.16      -28.80     74.75 o
 -10  10   3        0.06       29.13     80.16 o
  -9  10   3        2.78       24.61     77.47 o
  -8  10   3        2.88       20.24     47.17 o
  -7  10   3       28.66      -12.42     60.62 o
  -6  10   3        1.13      -46.63     46.63 o
  -5  10   3       27.48       11.13     45.66 o
  -4  10   3      101.92       66.37     25.72 o
  -3  10   3       62.55       30.32     23.17 o
  -2  10   3      297.97      261.73     39.16 o
  -1  10   3        1.33      -17.05     31.81 o
   0  10   3        9.26       16.94     48.21 o
   1  10   3        8.66       -1.16     42.79 o
   2  10   3        0.92       -1.41     36.92 o
   3  10   3      127.33       73.06     40.47 o
   4  10   3        3.53      -52.57     52.57 o
   5  10   3       21.90       15.39     42.52 o
   6  10   3       29.56       17.26     43.26 o
   7  10   3       12.91       34.96     46.98 o
   8  10   3        0.31       50.57     47.40 o
   9  10   3       10.10      -32.67     55.14 o
 -10  11   3       11.31       18.77     79.05 o
  -9  11   3       60.46       64.14     79.46 o
  -8  11   3       52.33      107.80     51.36 o
  -7  11   3       45.48       99.46     73.73 o
  -6  11   3       71.15       95.32     75.50 o
  -5  11   3        4.38       41.08     89.01 o
  -4  11   3       19.15       60.36     87.90 o
  -3  11   3       55.93       96.06     93.75 o
  -2  11   3      270.01      300.33     81.65 o
  -1  11   3      211.39      197.71     98.85 o
   0  11   3      263.67      260.83     35.66 o
   1  11   3      262.43      300.36     40.33 o
   2  11   3       16.67        6.68     43.02 o
   3  11   3       52.65      -29.31     44.63 o
   4  11   3       30.84       47.34     45.04 o
   5  11   3       31.56       22.16     44.45 o
   6  11   3        4.80       32.51     46.10 o
   7  11   3       13.30       30.02     48.62 o
   8  11   3       39.68       19.86     89.70 o
   9  11   3        3.42      -21.32     87.36 o
  -8  12   3        4.55      104.33     76.94 o
  -7  12   3        1.00       80.55     83.49 o
  -6  12   3        3.29       68.84     86.94 o
  -5  12   3        4.19        3.20     87.85 o
  -4  12   3      149.71      210.85     96.71 o
  -3  12   3      150.77      126.02     99.04 o
  -2  12   3       32.96       48.88     91.00 o
  -1  12   3       50.32       64.91    101.50 o
   0  12   3        7.63       76.25    103.20 o
   1  12   3        0.88       46.64     88.85 o
   2  12   3        0.09        9.01     92.30 o
   3  12   3        7.46       22.25     79.75 o
   4  12   3        6.11       57.78     81.09 o
   5  12   3        1.67       48.49     72.53 o
   6  12   3       60.30       59.37     52.89 o
   7  12   3        0.74       15.98     52.25 o
   8  12   3       16.57       27.28     77.55 o
  -7  13   3        8.37      130.46     96.89 o
  -6  13   3        8.64      104.63    104.96 o
  -5  13   3        0.47       87.41     95.72 o
  -4  13   3       11.17       51.99    111.23 o
  -3  13   3       52.67       83.83    112.29 o
  -2  13   3       55.37       86.61     90.45 o
  -1  13   3       13.88       36.92    110.47 o
   0  13   3       49.77       70.82    108.59 o
   1  13   3       88.41       85.48     97.19 o
   2  13   3       98.31      140.83     95.77 o
   3  13   3        7.24      -10.18     75.00 o
   4  13   3        0.68       41.02     76.93 o
   5  13   3        0.35       58.76     84.89 o
   6  13   3        4.56       79.95     75.98 o
   7  13   3        0.88       52.37     84.70 o
 -13   0   4       43.75       42.61     80.93 o
 -12   0   4      411.52      336.38     65.75 o
 -11   0   4       43.54       44.95     67.91 o
 -10   0   4     1740.04     1814.88     73.26 o
  -9   0   4     1575.97     1522.96     59.45 o
  -8   0   4      877.88      891.60     49.09 o
  -7   0   4       13.83        7.21     43.98 o
  -6   0   4      812.40      877.20     42.86 o
  -5   0   4      810.63      961.17     33.75 o
  -4   0   4     6816.34     6919.07     54.01 o
  -3   0   4    10622.32    10011.93     56.10 o
  -2   0   4     8193.53     8157.33    152.92 o
  -1   0   4      349.22      332.56     12.86 o
   0   0   4     9760.72     9413.02     61.54 o
   1   0   4       45.48       46.29     11.82 o
   2   0   4       97.16       94.36     13.42 o
   3   0   4     4144.42     4389.34     33.25 o
   4   0   4     1874.59     1715.46     36.31 o
   5   0   4     2377.50     2265.67     47.46 o
   6   0   4     6097.75     6141.09     72.41 o
   7   0   4     1537.87     1459.13     56.44 o
   8   0   4       13.63       25.65     56.12 o
   9   0   4       74.67      -16.48     63.83 o
  10   0   4       85.82       46.34     59.42 o
  11   0   4      292.66      244.15     68.91 o
  12   0   4      497.21      463.96     72.61 o
  13   0   4      356.81      364.14     75.94 o
  14   0   4       25.95       57.11     71.63 o
 -13   1   4        7.39       39.03     52.77 o
 -12   1   4        2.10      -46.80     52.84 o
 -11   1   4       49.98        6.53     48.74 o
 -10   1   4      313.92      229.61     42.32 o
  -9   1   4        7.22      -21.23     39.68 o
  -8   1   4       96.58       90.23     34.88 o
  -7   1   4      140.03      151.01     28.23 o
  -6   1   4       15.89       11.89     23.38 o
  -5   1   4      303.36      401.37     24.50 o
  -4   1   4      990.49     1046.41     22.11 o
  -3   1   4      151.86      144.64     11.49 o
  -2   1   4     1002.05     1055.55     11.94 o
  -1   1   4      790.56      792.43     11.99 o
   0   1   4     1292.98     1379.56     14.09 o
   1   1   4       96.92       94.98      8.71 o
   2   1   4      419.70      426.96     11.53 o
   3   1   4      109.02      112.93     12.34 o
   4   1   4      144.56      150.73     20.34 o
   5   1   4      462.68      478.33     27.09 o
   6   1   4      417.49      413.46     89.96 o
   7   1   4        7.28       24.21     35.04 o
   8   1   4        0.79       -9.08     40.08 o
   9   1   4       21.02      -18.22     34.10 o
  10   1   4      178.41      106.61     37.52 o
  11   1   4        3.62       -9.28     46.25 o
  12   1   4       15.95       17.68     48.37 o
  13   1   4        0.78       37.00     49.14 o
  14   1   4        0.99       22.65     75.89 o
 -13   2   4       87.51       98.05     55.16 o
 -12   2   4      136.59      125.16     53.37 o
 -11   2   4      443.91      456.51     49.71 o
 -10   2   4      217.60      221.36     41.75 o
  -9   2   4      875.28      813.11     40.38 o
  -8   2   4      578.83      572.65     37.60 o
  -7   2   4      102.63      121.76     29.81 o
  -6   2   4      324.25      364.27     27.45 o
  -5   2   4     2629.68     2815.49     32.14 o
  -4   2   4     1423.85     1329.85     25.39 o
  -3   2   4     7505.91     7187.22     28.70 o
  -2   2   4     3668.15     3413.41     18.70 o
  -1   2   4     6228.26     6045.00     43.96 o
   0   2   4     6414.70     6567.37     37.09 o
   1   2   4     1647.77     1818.91     13.96 o
   2   2   4     1154.40     1227.36     13.71 o
   3   2   4     2187.78     2184.81     20.05 o
   4   2   4     1790.51     1671.13     19.44 o
   5   2   4     1850.60     1696.38     31.94 o
   6   2   4     3505.55     3536.71     43.61 o
   7   2   4     1984.89     1980.35     54.02 o
   8   2   4       37.32        9.96     34.02 o
   9   2   4       94.57       66.56     40.09 o
  10   2   4      356.36      328.62     36.70 o
  11   2   4      415.58      386.36     76.88 o
  12   2   4      270.76      238.05     52.85 o
  13   2   4      152.23      212.57     50.14 o
  14   2   4       51.43      139.25     69.58 o
 -14   3   4       14.17       13.05     86.56 o
 -13   3   4        3.55       -9.07     49.84 o
 -12   3   4       11.07       -3.28     47.70 o
 -11   3   4      176.02      151.46     49.11 o
 -10   3   4       89.68       70.04     40.62 o
  -9   3   4       21.71       21.97     37.24 o
  -8   3   4        0.49        3.68     33.12 o
  -7   3   4       50.89       81.97     29.36 o
  -6   3   4      425.32      382.71     26.98 o
  -5   3   4        3.32       10.55     20.87 o
  -4   3   4      490.17      526.40     32.13 o
  -3   3   4        2.11        1.33     12.90 o
  -2   3   4       24.38       27.68     12.72 o
  -1   3   4       66.15       70.26      9.92 o
   0   3   4      239.15      258.54      9.71 o
   1   3   4        5.01        3.04      8.39 o
   2   3   4      261.82      276.82     10.58 o
   3   3   4        6.68       19.73     11.50 o
   4   3   4        8.98        4.14     16.07 o
   5   3   4       62.22       83.93     17.27 o
   6   3   4        3.28      -30.84     30.84 o
   7   3   4        1.54       -5.70     26.56 o
   8   3   4       26.77       20.68     35.43 o
   9   3   4      101.88       69.79     38.88 o
  10   3   4       35.05       -8.55     41.05 o
  11   3   4       91.77       78.44     41.51 o
  12   3   4       37.62        8.33     56.52 o
  13   3   4        3.81      -28.33     71.85 o
 -14   4   4        0.07       -9.65     84.89 o
 -13   4   4        0.73      -18.03     57.50 o
 -12   4   4      345.56      351.39     54.63 o
 -11   4   4      114.00       83.45     44.38 o
 -10   4   4      454.63      497.67     46.10 o
  -9   4   4     1879.33     1835.04    119.11 o
  -8   4   4      837.23      836.45     72.74 o
  -7   4   4      137.03      157.27     30.18 o
  -6   4   4        1.75       30.60     24.67 o
  -5   4   4      902.26      938.14     26.63 o
  -4   4   4     1113.33     1121.43     23.93 o
  -3   4   4     8505.28     8470.58     39.88 o
  -2   4   4     4801.12     4613.12     47.32 o
  -1   4   4     3074.76     2961.45     18.09 o
   0   4   4      866.30      837.77     14.10 o
   1   4   4        4.12        4.23      8.38 o
   2   4   4     1135.73     1213.47     22.76 o
   3   4   4     2746.76     2672.78     17.87 o
   4   4   4     4722.35     4682.63     24.54 o
   5   4   4     2141.86     2131.78     25.02 o
   6   4   4     2179.15     2067.75     32.56 o
   7   4   4      203.38      174.01     31.60 o
   8   4   4      281.89      279.67     35.01 o
   9   4   4        1.51       -3.74     36.49 o
  10   4   4       60.88       85.29     72.11 o
  11   4   4      138.22      168.66     43.77 o
  12   4   4      138.23      141.44     83.23 o
 -13   5   4        1.32        7.85     79.66 o
 -12   5   4        4.45       19.85     53.04 o
 -11   5   4      135.68      128.36     47.02 o
 -10   5   4      150.29      143.10     45.33 o
  -9   5   4      185.53      136.78     45.02 o
  -8   5   4        4.74       29.97     34.08 o
  -7   5   4       23.27       38.55     30.94 o
  -6   5   4        3.55       18.67     27.51 o
  -5   5   4       70.68       69.75     23.94 o
  -4   5   4        4.54        8.49     20.46 o
  -3   5   4      302.63      308.30     19.90 o
  -2   5   4      138.35      128.25     14.32 o
  -1   5   4     1155.98     1172.92     19.90 o
   0   5   4      157.94      164.18      7.76 o
   1   5   4        5.03        5.16      7.49 o
   2   5   4     1000.05     1062.29     17.31 o
   3   5   4      709.11      727.99     16.73 o
   4   5   4        4.03        7.35     12.93 o
   5   5   4       65.98       88.42     14.83 o
   6   5   4      234.06      230.97     24.84 o
   7   5   4       72.70       85.52     30.12 o
   8   5   4       24.55       27.86     33.25 o
   9   5   4       16.79       -7.87     37.22 o
  10   5   4        0.13      -77.95     78.90 o
  11   5   4        0.97      -25.30     76.83 o
  12   5   4       19.61      -41.31     84.19 o
 -13   6   4       41.46       47.56     77.30 o
 -12   6   4      796.29      803.97     54.15 o
 -11   6   4      199.31      214.79     48.09 o
 -10   6   4      430.89      463.73     45.83 o
  -9   6   4      585.27      627.79     52.45 o
  -8   6   4      475.72      433.95     36.19 o
  -7   6   4      194.05      182.01     39.16 o
  -6   6   4      325.65      352.88     29.32 o
  -5   6   4       30.33       35.96     25.16 o
  -4   6   4     1122.84     1156.06     39.65 o
  -3   6   4     2439.19     2411.16     27.64 o
  -2   6   4      870.36      841.94     18.18 o
  -1   6   4      191.26      175.12     13.30 o
   0   6   4      893.87      895.35     14.06 o
   1   6   4        9.79        6.53      5.71 o
   2   6   4      191.71      184.38     34.93 o
   3   6   4     2763.35     2740.41     50.54 o
   4   6   4     1112.21      975.84      7.49 o
   5   6   4     1039.59      990.64     14.23 o
   6   6   4     2252.76     2189.42     40.18 o
   7   6   4      907.52      940.44     30.68 o
   8   6   4      161.38      138.05     37.24 o
   9   6   4        2.07      -20.94     75.12 o
  10   6   4       14.91      -32.13     82.11 o
  11   6   4      103.82       84.16     83.42 o
 -12   7   4        2.82       45.65     89.22 o
 -11   7   4        5.16       36.77     47.00 o
 -10   7   4       23.41       16.49     41.67 o
  -9   7   4       13.76       -5.48     32.53 o
  -8   7   4        0.27       -7.76     30.99 o
  -7   7   4        0.28       -1.28     32.32 o
  -6   7   4        3.02       13.62     52.12 o
  -5   7   4        6.66       20.74     43.86 o
  -4   7   4       19.36       31.29     24.63 o
  -3   7   4      297.93      323.22     30.91 o
  -2   7   4       18.06       -2.01     15.78 o
  -1   7   4       43.31       39.50     13.07 o
   0   7   4       32.01       23.81      5.11 o
   1   7   4        0.12       17.69     33.32 o
   2   7   4       29.05       47.40     36.96 o
   3   7   4      241.25      255.05     41.85 o
   4   7   4       10.64       14.90     46.39 o
   5   7   4       81.83       49.13     53.29 o
   6   7   4       51.96      -64.13     64.13 o
   7   7   4       88.44       62.52     38.12 o
   8   7   4      167.38      136.36     40.20 o
   9   7   4       13.34        2.75     75.31 o
  10   7   4        0.44      -52.82     82.73 o
  11   7   4        7.27      -20.11     80.22 o
 -11   8   4      247.87      281.11     87.31 o
 -10   8   4      204.99      247.72     43.73 o
  -9   8   4       99.27      133.85     34.09 o
  -8   8   4        3.98       -2.08     33.23 o
  -7   8   4        3.57      -47.68     47.68 o
  -6   8   4       10.99       -9.52     42.39 o
  -5   8   4      197.27      183.05     32.54 o
  -4   8   4     1096.98     1193.01     30.76 o
  -3   8   4     3215.45     3268.26     28.21 o
  -2   8   4     2207.35     2170.47     22.00 o
  -1   8   4      850.55      815.31     24.99 o
   0   8   4      303.89      287.44     22.47 o
   1   8   4        7.00       13.01     35.51 o
   2   8   4        5.55       25.99     41.42 o
   3   8   4       87.56       99.06     45.18 o
   4   8   4      599.58      578.01     54.10 o
   5   8   4      694.89      603.69     61.71 o
   6   8   4      362.04      275.74     42.43 o
   7   8   4       38.62       38.91     42.06 o
   8   8   4      450.29      299.05     44.42 o
   9   8   4       31.79       50.89     78.33 o
  10   8   4       62.96       56.14     87.22 o
 -11   9   4        1.90       31.24     80.41 o
 -10   9   4        7.98       -6.68     76.94 o
  -9   9   4       24.70      -13.47     73.45 o
  -8   9   4       11.33      -30.98     50.83 o
  -7   9   4        1.11      -34.23     34.23 o
  -6   9   4        0.04      -23.72     30.35 o
  -5   9   4        0.22       -2.66     28.94 o
  -4   9   4      158.06      148.89     26.12 o
  -3   9   4       79.78       74.52     22.85 o
  -2   9   4       12.90        6.82     19.81 o
  -1   9   4       47.01       40.70     34.22 o
   0   9   4       11.75       13.61     38.76 o
   1   9   4        2.39        8.40     39.30 o
   2   9   4        0.00       30.74     44.09 o
   3   9   4        2.61       12.08     40.75 o
   4   9   4       29.49        0.12     41.45 o
   5   9   4       34.85      -39.61     45.07 o
   6   9   4        2.38      -43.94     43.94 o
   7   9   4        0.32      -19.27     46.25 o
   8   9   4        6.49        9.45     46.12 o
   9   9   4        2.82       16.74     82.58 o
  10   9   4        0.05      -62.55     88.24 o
 -10  10   4       74.07       98.14     84.78 o
  -9  10   4       45.95       -4.28     77.09 o
  -8  10   4       37.07       37.59     52.00 o
  -7  10   4        0.38      -20.81     52.52 o
  -6  10   4       15.30        4.77     46.68 o
  -5  10   4       73.54       96.31     29.96 o
  -4  10   4      557.84      564.12     46.55 o
  -3  10   4      510.06      524.60     82.16 o
  -2  10   4      436.35      426.77     36.39 o
  -1  10   4      243.48      243.17     35.99 o
   0  10   4      223.25      250.84     37.07 o
   1  10   4        9.37       14.55     39.21 o
   2  10   4      127.85      123.54     50.99 o
   3  10   4       48.02       39.83     42.87 o
   4  10   4      214.42      153.50     48.18 o
   5  10   4      153.75       76.42     82.86 o
   6  10   4      157.02      170.12     48.26 o
   7  10   4       13.48        6.03     48.18 o
   8  10   4        0.99       20.62     49.67 o
   9  10   4       45.12       68.28     88.18 o
  -8  11   4        0.37       14.07     83.41 o
  -7  11   4       19.07       44.94     99.37 o
  -6  11   4        6.92      -50.69    104.02 o
  -5  11   4       10.95      -52.36    105.46 o
  -4  11   4      175.77      131.71    113.58 o
  -3  11   4       39.44      -33.98    113.10 o
  -2  11   4       25.19      -49.10    113.45 o
  -1  11   4       20.18       -7.98     36.86 o
   0  11   4       35.64       34.81     57.27 o
   1  11   4       38.28       40.77     42.35 o
   2  11   4       22.79        2.63     43.51 o
   3  11   4       21.21       -2.59     45.61 o
   4  11   4       31.84      -54.75     71.60 o
   5  11   4        2.13        6.94     51.56 o
   6  11   4       31.15       35.21     51.25 o
   7  11   4      129.39       98.21     52.28 o
   8  11   4        0.21       14.24     53.88 o
  -8  12   4        9.96       47.49     96.22 o
  -7  12   4       13.75       15.13    107.20 o
  -6  12   4        1.85        2.07    113.83 o
  -5  12   4        4.41       64.06    102.76 o
  -4  12   4       45.46       -2.27    120.69 o
  -3  12   4       40.84       50.19    120.28 o
  -2  12   4        7.54      -30.64     94.66 o
  -1  12   4        1.32      -77.56    117.63 o
   0  12   4        4.74      -59.42    114.74 o
   1  12   4       16.42        3.66    101.64 o
   2  12   4       13.12      -12.72     99.75 o
   3  12   4       65.30       56.20     83.92 o
   4  12   4       41.23      -46.44     69.19 o
   5  12   4      103.54       86.35     52.01 o
   6  12   4      166.89      220.75     56.45 o
   7  12   4       68.09      106.44     56.63 o
   8  12   4       44.78      -56.07     88.20 o
  -5  13   4      113.06      102.82    107.55 o
  -4  13   4       19.44       36.09    123.80 o
  -3  13   4       12.64       13.89    118.55 o
  -2  13   4        2.83       14.23    120.26 o
  -1  13   4        0.18      -18.51    112.69 o
   0  13   4        5.26      -21.82    113.22 o
   1  13   4       21.47       46.22     90.25 o
   2  13   4       18.24       26.94    111.89 o
   3  13   4        2.38       56.80     97.66 o
   4  13   4        7.14       54.00     94.08 o
 -13   1   5      312.16      293.99     58.75 o
 -12   1   5      109.56       40.43     54.63 o
 -11   1   5      286.02      239.95     52.84 o
 -10   1   5      471.24      422.76     47.49 o
  -9   1   5       19.91      -25.49     39.06 o
  -8   1   5      202.07      170.75     36.20 o
  -7   1   5      788.18      775.61     34.59 o
  -6   1   5     2081.12     2028.17     45.94 o
  -5   1   5     2043.28     1890.67     45.79 o
  -4   1   5     7871.05     7822.47     42.17 o
  -3   1   5     1825.42     1692.30     24.15 o
  -2   1   5     1158.83     1041.65     32.71 o
  -1   1   5       62.97       91.44     11.93 o
   0   1   5      568.33      517.10     13.49 o
   1   1   5     6165.33     6566.01     25.93 o
   2   1   5     6748.99     6617.41     28.86 o
   3   1   5     4990.76     4864.37     32.72 o
   4   1   5     2729.68     2780.69     30.14 o
   5   1   5     1847.11     1801.85     31.76 o
   6   1   5       39.11      -22.87     32.30 o
   7   1   5       33.96       53.34     49.40 o
   8   1   5      558.10      479.98     42.08 o
   9   1   5     1182.03     1196.21     50.77 o
  10   1   5     1053.34      946.05     41.24 o
  11   1   5      425.71      385.32     49.15 o
  12   1   5       91.43      108.68     49.84 o
  13   1   5       47.12       66.37     52.62 o
 -13   2   5        6.26       36.06     50.59 o
 -12   2   5        0.05      -23.85     52.25 o
 -11   2   5      242.26      190.82     52.13 o
 -10   2   5       31.09       13.44     43.31 o
  -9   2   5        1.21        3.13     38.80 o
  -8   2   5        0.01       21.35     33.86 o
  -7   2   5        0.40       -8.81     30.16 o
  -6   2   5       63.82       26.63     27.92 o
  -5   2   5      652.74      662.82     43.11 o
  -4   2   5      264.62      283.36     22.35 o
  -3   2   5       89.41       96.51     18.02 o
  -2   2   5        5.38       12.95     21.32 o
  -1   2   5      160.21      142.39     11.76 o
   0   2   5       97.36      131.45     11.96 o
   1   2   5     3782.05     4178.47     22.69 o
   2   2   5       13.63       35.32     12.12 o
   3   2   5        2.14       11.60     13.38 o
   4   2   5       13.61       45.32     21.52 o
   5   2   5       32.47       59.12     27.55 o
   6   2   5      236.53      193.36     33.91 o
   7   2   5      377.94      261.07    116.86 o
   8   2   5       28.40        9.93     40.81 o
   9   2   5        9.99      -22.18     34.28 o
  10   2   5        0.19      -36.10     46.49 o
  11   2   5       78.29       13.27     40.97 o
  12   2   5        5.82      -39.19     49.68 o
  13   2   5        2.99        1.78     51.96 o
 -13   3   5      252.59      193.94     74.76 o
 -12   3   5       71.21       85.98     50.21 o
 -11   3   5      414.18      377.61     53.12 o
 -10   3   5      339.01      383.10     49.17 o
  -9   3   5        1.39       31.40     37.18 o
  -8   3   5      312.55      384.80     80.78 o
  -7   3   5     1667.37     1703.89     50.96 o
  -6   3   5      291.84      258.88     27.17 o
  -5   3   5     3858.04     3943.09    130.54 o
  -4   3   5     3060.18     3055.77     37.86 o
  -3   3   5     1510.39     1508.66     38.98 o
  -2   3   5       14.72        5.02     17.36 o
  -1   3   5      180.77      150.29     12.01 o
   0   3   5     2714.36     2844.49     18.84 o
   1   3   5     3523.97     3522.63     24.95 o
   2   3   5     6759.56     6808.14     26.32 o
   3   3   5     1862.21     1875.83     22.88 o
   4   3   5     1971.44     1928.85     32.14 o
   5   3   5     3153.72     3157.77     70.25 o
   6   3   5      373.94      327.51     34.27 o
   7   3   5      380.82      293.85     62.75 o
   8   3   5      179.84      157.41     41.36 o
   9   3   5      183.57      224.64     42.41 o
  10   3   5      426.45      458.25     46.34 o
  11   3   5      250.31      304.86     48.73 o
  12   3   5      122.53       71.01     84.11 o
 -13   4   5       66.33      100.84     84.31 o
 -12   4   5        6.03       18.23     56.45 o
 -11   4   5       12.99       19.18     50.41 o
 -10   4   5        0.28        1.89     44.00 o
  -9   4   5        0.07       19.16     38.60 o
  -8   4   5       10.95       22.22     33.42 o
  -7   4   5        2.41       28.76     29.21 o
  -6   4   5       37.82       75.00     40.03 o
  -5   4   5       32.20       27.37     24.78 o
  -4   4   5       69.61       70.97     22.29 o
  -3   4   5      246.54      188.49     26.24 o
  -2   4   5       10.95       16.35     13.40 o
  -1   4   5       50.68       59.80     12.42 o
   0   4   5      264.19      287.03     11.97 o
   1   4   5       67.49       90.06     10.85 o
   2   4   5      313.41      324.40     11.98 o
   3   4   5      291.48      312.00     12.44 o
   4   4   5      487.37      502.98     16.83 o
   5   4   5      343.59      299.61     28.16 o
   6   4   5        0.64      -18.55     32.56 o
   7   4   5      111.78       38.03     42.78 o
   8   4   5      344.80      335.25     36.88 o
   9   4   5       18.68       -5.36     38.63 o
  10   4   5        0.94        3.75     42.46 o
  11   4   5        0.09      -38.44     79.73 o
  12   4   5        1.65      -53.36     80.20 o
 -13   5   5       26.59       41.67     75.77 o
 -12   5   5      275.72      305.15     58.12 o
 -11   5   5       21.47       34.94     55.76 o
 -10   5   5       49.42       67.45     43.46 o
  -9   5   5       60.51       65.65     39.06 o
  -8   5   5      362.95      368.49     37.77 o
  -7   5   5     1109.10     1120.06     96.73 o
  -6   5   5     2146.98     2142.34     41.29 o
  -5   5   5     2227.54     2446.94    117.80 o
  -4   5   5     2984.03     2933.90     47.42 o
  -3   5   5      956.30      897.21     24.11 o
  -2   5   5      166.93      170.41     15.03 o
  -1   5   5      111.29      125.72     13.32 o
   0   5   5     1241.75     1198.93     15.52 o
   1   5   5     1950.04     1988.08     28.26 o
   2   5   5      740.96      710.25     12.84 o
   3   5   5     1323.72     1397.40     28.47 o
   4   5   5      812.63      790.00     17.86 o
   5   5   5      822.81      754.57     19.68 o
   6   5   5        7.45      -12.85     22.24 o
   7   5   5      690.48      616.40     58.68 o
   8   5   5        8.69       23.63     33.22 o
   9   5   5      684.54      587.97     71.84 o
  10   5   5      202.54      240.39     76.58 o
  11   5   5      173.17       91.13     80.72 o
 -13   6   5        2.04       56.87     75.46 o
 -12   6   5      116.67      120.22     53.09 o
 -11   6   5       21.26       53.30     51.41 o
 -10   6   5       37.52       35.03     42.89 o
  -9   6   5       15.33       16.31     39.53 o
  -8   6   5        0.09        1.56     36.90 o
  -7   6   5        1.84       27.99     35.45 o
  -6   6   5      104.80      103.92     29.52 o
  -5   6   5      253.60      333.23     40.40 o
  -4   6   5      423.70      390.72     26.99 o
  -3   6   5      282.45      268.65     22.78 o
  -2   6   5      118.02      125.34     15.79 o
  -1   6   5      196.15      160.04     13.87 o
   0   6   5       12.79       16.48     11.33 o
   1   6   5       14.56       16.69      9.65 o
   2   6   5        3.30        9.94      8.29 o
   3   6   5        6.03       -4.07      9.64 o
   4   6   5      150.03      142.01     11.16 o
   5   6   5        0.35        1.69     20.22 o
   6   6   5      188.15      123.08     56.53 o
   7   6   5      106.63      -38.63     66.98 o
   8   6   5        4.99       33.23     64.05 o
   9   6   5       19.93       13.58     72.99 o
  10   6   5        5.50      -25.39     77.97 o
  11   6   5       34.26      -17.07     83.40 o
 -12   7   5        4.32       18.52     67.77 o
 -11   7   5       84.33       83.59     48.78 o
 -10   7   5       24.43       31.92     45.08 o
  -9   7   5        3.63      -18.43     35.38 o
  -8   7   5       61.50       69.35     36.13 o
  -7   7   5       27.44       40.49     33.23 o
  -6   7   5      966.68     1046.03     54.47 o
  -5   7   5      920.08     1010.53     32.35 o
  -4   7   5     1552.47     1518.27     32.11 o
  -3   7   5      318.92      310.84     23.83 o
  -2   7   5       77.45       82.52     17.63 o
  -1   7   5       10.67        7.73     14.79 o
   0   7   5      271.84      272.60     11.55 o
   1   7   5     1143.19      955.86     83.97 o
   2   7   5     1664.30     1665.55     48.22 o
   3   7   5     1807.94     1925.97     52.10 o
   4   7   5      545.69      528.03     50.16 o
   5   7   5       88.26       98.20     52.88 o
   6   7   5       74.95       20.27     60.26 o
   8   7   5      338.26      366.98     70.23 o
   9   7   5       30.95       44.74     73.10 o
  10   7   5      191.19      190.95     87.03 o
 -11   8   5        6.01      -30.78     79.85 o
 -10   8   5        8.65       16.37     46.71 o
  -9   8   5       19.09       24.63     43.62 o
  -8   8   5        3.96      -17.10     51.29 o
  -7   8   5        1.51       38.97     56.20 o
  -6   8   5       12.36       29.18     42.67 o
  -5   8   5       91.63      124.44     29.51 o
  -4   8   5       43.67       24.15     26.98 o
  -3   8   5        1.19        3.34     23.24 o
  -2   8   5       81.49       74.49     20.40 o
  -1   8   5       76.81       80.66     16.73 o
   0   8   5       20.65       13.97     37.46 o
   1   8   5       16.56        5.10     41.58 o
   2   8   5      150.77      155.79     45.17 o
   3   8   5       98.58      141.07     47.70 o
   4   8   5       35.26       92.23     50.64 o
   5   8   5        2.52      -11.73     56.11 o
   6   8   5       30.21      -67.26     67.26 o
   8   8   5        7.05       -4.44     44.61 o
   9   8   5       51.30        3.08     81.51 o
  10   8   5       12.88      -42.46     87.53 o
 -11   9   5       66.69       85.65     83.52 o
 -10   9   5       54.98       65.81     81.62 o
  -9   9   5        0.06      -27.23     73.80 o
  -8   9   5        1.02       -3.59     53.89 o
  -7   9   5      288.15      324.64     38.73 o
  -6   9   5       39.29       74.15     34.83 o
  -5   9   5      368.33      441.08     35.30 o
  -4   9   5      350.87      362.69     31.61 o
  -3   9   5       91.07       60.42     23.07 o
  -2   9   5      236.13      229.06     39.28 o
  -1   9   5      162.69      121.10     39.57 o
   0   9   5        5.90       -0.96     40.26 o
   1   9   5      440.13      442.21     44.63 o
   2   9   5      780.69      831.53     51.00 o
   3   9   5      303.83      362.79     51.97 o
   4   9   5      167.26      157.09     56.67 o
   5   9   5      107.59      122.71     62.22 o
   6   9   5       19.44      -48.55     48.55 o
   7   9   5       26.05       -0.02     47.25 o
   8   9   5        2.72       -0.46     47.72 o
   9   9   5        1.56       22.91     85.28 o
 -10  10   5        0.23      -25.48     84.64 o
  -9  10   5        7.36       24.92     77.12 o
  -8  10   5        0.41        6.76     57.93 o
  -7  10   5        5.68       16.45     52.08 o
  -6  10   5       42.48      -18.46     79.27 o
  -5  10   5        6.27      -24.45     39.91 o
  -4  10   5        4.19      -12.51     37.54 o
  -3  10   5        7.20       -3.04     42.01 o
  -2  10   5        0.25       -5.42     40.99 o
  -1  10   5       13.77        1.40     42.99 o
   0  10   5       52.40       33.51     42.87 o
   1  10   5        7.08       56.76     47.19 o
   2  10   5      165.87      207.28     51.51 o
   3  10   5        9.24       11.09     44.71 o
   4  10   5        7.00      -34.13     48.72 o
   5  10   5        3.88      -49.04     49.04 o
   6  10   5       73.36       21.93     71.59 o
   7  10   5       90.79       35.24     51.94 o
   8  10   5        1.07       -5.20     51.38 o
  -8  11   5        0.94      -41.34    117.45 o
  -7  11   5       41.85       11.14    121.59 o
  -6  11   5       86.85       93.28    126.59 o
  -5  11   5      157.78      141.66    128.29 o
  -4  11   5      253.85      266.11    130.97 o
  -3  11   5      183.78       94.59    129.95 o
  -2  11   5       65.60       40.66     41.56 o
  -1  11   5       62.42       40.25     48.32 o
   0  11   5      108.73      104.97     42.25 o
   1  11   5        3.00       11.20     70.56 o
   2  11   5      219.89      245.71     45.64 o
   3  11   5      151.04      154.43     49.37 o
   4  11   5       46.19       13.12     51.72 o
   5  11   5       22.70      -56.79     56.79 o
   6  11   5        2.90       -0.42     56.30 o
   7  11   5       86.67      104.36     54.87 o
   8  11   5        0.82       15.11     86.50 o
  -8  12   5        1.25      105.55    124.85 o
  -7  12   5        1.89       56.52    135.96 o
  -6  12   5        1.09      -14.45    136.44 o
  -5  12   5       25.02       91.33    121.78 o
  -4  12   5       72.10       74.36    125.76 o
  -3  12   5        5.58      -26.00    115.67 o
  -2  12   5       28.76      -12.39    132.29 o
  -1  12   5       12.92      -19.58    105.36 o
   0  12   5       46.40       65.80    108.21 o
   1  12   5       62.07       48.62    106.52 o
   2  12   5        2.44      -22.22     65.72 o
   3  12   5        0.17      -41.54     56.20 o
   4  12   5        8.60      -59.81     59.81 o
   5  12   5        5.13      -87.89    100.63 o
   6  12   5       46.88       34.14     56.06 o
   7  12   5        3.81       16.18     56.13 o
 -12   0   6       14.26      -27.97     79.09 o
 -11   0   6       19.89       -0.05     79.17 o
 -10   0   6      274.37      222.12     63.79 o
  -9   0   6      566.34      575.92     61.62 o
  -8   0   6     2178.23     2203.88     66.20 o
  -7   0   6      892.51      868.56     48.62 o
  -6   0   6     1819.29     1871.72     50.85 o
  -5   0   6      521.26      552.95     39.99 o
  -4   0   6       27.17       27.31     29.80 o
  -3   0   6      404.92      389.53     29.19 o
  -2   0   6     1278.84     1321.82     32.74 o
  -1   0   6     8794.77     8683.45     57.81 o
   0   0   6     9288.08     9176.88     58.75 o
   1   0   6     8363.16     8750.62     58.32 o
   2   0   6      691.26      775.34     33.31 o
   3   0   6      757.50      714.67     34.87 o
   4   0   6     1503.44     1389.60     41.19 o
   5   0   6       32.96       77.75     38.36 o
   6   0   6     2926.69     2732.97     60.42 o
   7   0   6      750.55      612.72     60.00 o
   8   0   6     1100.49     1044.09     62.94 o
   9   0   6      333.30      363.79     65.60 o
  10   0   6       29.86       64.82     70.14 o
  11   0   6        8.00      -41.74     50.33 o
  12   0   6      103.68       49.96     73.47 o
  13   0   6        3.40       45.60     76.04 o
 -12   1   6        4.39      -39.43     55.15 o
 -11   1   6       52.75       15.02     49.12 o
 -10   1   6       48.18       28.51     46.78 o
  -9   1   6       55.93        6.59     39.91 o
  -8   1   6       34.98       25.94     35.12 o
  -7   1   6        7.97        8.94     28.61 o
  -6   1   6        0.47       23.11     26.62 o
  -5   1   6       16.95       28.57     23.87 o
  -4   1   6        2.07       26.42     21.78 o
  -3   1   6       30.99       17.78     21.00 o
  -2   1   6       49.31       64.48     24.63 o
  -1   1   6       29.82       29.36     19.81 o
   0   1   6     2088.77     2403.47     52.87 o
   1   1   6      222.68      293.52     20.67 o
   2   1   6        2.24       -7.65     21.03 o
   3   1   6        0.01        1.91     21.42 o
   4   1   6        1.95       28.22     24.21 o
   5   1   6       35.23       71.08     27.11 o
   6   1   6     1070.04      969.16     36.95 o
   7   1   6      553.57      388.08     40.38 o
   8   1   6        8.80      -53.60     66.08 o
   9   1   6        3.50      -15.78     44.66 o
  10   1   6       16.96      -24.86     50.69 o
  11   1   6        8.93      -24.42     50.17 o
  12   1   6        0.10      -16.05     50.95 o
  13   1   6       24.97       36.71     73.60 o
 -12   2   6       46.16        5.05     58.38 o
 -11   2   6        3.76      -40.01     51.57 o
 -10   2   6      375.13      323.62     48.82 o
  -9   2   6     1037.65     1005.39     46.40 o
  -8   2   6     1059.33     1071.16     39.93 o
  -7   2   6     1564.48     1554.15     40.26 o
  -6   2   6     2127.74     2135.63     46.62 o
  -5   2   6     2703.15     2761.77     37.10 o
  -4   2   6       37.55       42.26     22.74 o
  -3   2   6      706.69      702.15     23.77 o
  -2   2   6     1310.09     1236.51     29.51 o
  -1   2   6     6600.42     6633.63     41.78 o
   0   2   6     4630.97     4478.85     85.73 o
   1   2   6     2016.01     1819.23     28.72 o
   2   2   6     2151.49     2249.12     27.83 o
   3   2   6      522.27      533.13     24.55 o
   4   2   6       14.13       37.16     23.94 o
   5   2   6     2319.77     2304.37     35.86 o
   6   2   6     1418.64     1321.93    115.20 o
   7   2   6      687.24      619.90     43.53 o
   8   2   6     1365.02     1230.54    140.27 o
   9   2   6      509.00      477.17     47.20 o
  10   2   6      158.48      123.05     39.08 o
  11   2   6        8.23      -34.04     50.65 o
  12   2   6        0.63      -27.87     43.71 o
 -12   3   6        5.80      -29.61     61.30 o
 -11   3   6        3.21      -49.61     49.61 o
 -10   3   6       32.71       19.31     45.63 o
  -9   3   6       29.50       29.87     57.34 o
  -8   3   6      146.81      107.11     42.88 o
  -7   3   6       58.13       36.34     35.67 o
  -6   3   6       23.08       13.62     29.20 o
  -5   3   6      325.54      336.11     30.86 o
  -4   3   6      112.69      142.50     24.76 o
  -3   3   6       74.79       84.60     27.13 o
  -2   3   6      700.91      689.36     22.70 o
  -1   3   6       34.33       29.22     14.42 o
   0   3   6       19.27       23.80     18.51 o
   1   3   6       17.93       17.61     13.36 o
   2   3   6        9.51       12.06     13.56 o
   3   3   6       77.52       49.05     21.39 o
   4   3   6       25.65       32.45     24.61 o
   5   3   6      595.11      549.58     39.10 o
   6   3   6      232.68      204.42     50.36 o
   7   3   6       30.43       -8.04     37.65 o
   8   3   6        0.15      -17.37     56.58 o
   9   3   6       43.80       20.74     34.07 o
  10   3   6        0.63        0.76     45.59 o
  11   3   6        3.59       -7.71     48.50 o
  12   3   6        5.13      -65.88     75.71 o
 -12   4   6       20.30       19.63     60.20 o
 -11   4   6       30.27        0.02     54.58 o
 -10   4   6      109.61       85.64     48.89 o
  -9   4   6      500.15      549.13     80.04 o
  -8   4   6      356.30      417.89     60.15 o
  -7   4   6     1006.00      993.24     38.29 o
  -6   4   6      575.68      530.96     31.56 o
  -5   4   6      984.31      909.85     29.28 o
  -4   4   6        3.79       20.24     24.02 o
  -3   4   6      126.11      121.20     22.71 o
  -2   4   6      547.94      523.15     22.02 o
  -1   4   6      880.96      790.40     63.50 o
   0   4   6     3969.44     4018.03     56.16 o
   1   4   6     2660.02     2717.68     44.30 o
   2   4   6     1180.06     1204.50     24.06 o
   3   4   6      274.31      288.94     14.69 o
   4   4   6        4.89       15.75     24.15 o
   5   4   6      347.88      323.45     30.51 o
   6   4   6     1138.11     1135.64     38.02 o
   7   4   6     1937.11     1800.43     92.88 o
   8   4   6      563.36      531.33    103.22 o
   9   4   6      750.50      696.38     44.52 o
  10   4   6      130.96      175.23     78.74 o
  11   4   6       28.46      -21.78     84.33 o
 -12   5   6       17.34        0.41     57.88 o
 -11   5   6       18.56       17.75     50.28 o
 -10   5   6       39.94      103.36     49.38 o
  -9   5   6        0.79       14.87     41.11 o
  -8   5   6        1.05      -27.09     39.17 o
  -7   5   6      216.78      148.74     45.53 o
  -6   5   6      542.09      508.64     32.43 o
  -5   5   6        2.63        7.40     27.85 o
  -4   5   6      328.77      301.39     26.61 o
  -3   5   6      230.67      219.55     28.54 o
  -2   5   6        5.79       13.74     20.94 o
  -1   5   6      174.61      151.85     19.04 o
   0   5   6      317.74      292.57     14.05 o
   1   5   6        4.08        3.52     13.44 o
   2   5   6      197.94      233.65     14.25 o
   3   5   6        0.68       16.11     13.86 o
   4   5   6      296.70      271.09     13.06 o
   5   5   6       12.18        6.44     28.21 o
   6   5   6       96.98       74.82     32.64 o
   7   5   6      163.35      125.94     26.36 o
   8   5   6       52.74      -67.70     67.70 o
   9   5   6       17.06       15.70     69.71 o
  10   5   6        1.94       -4.83     77.64 o
  11   5   6        1.02      -57.88     82.66 o
 -12   6   6       43.49        2.07     70.28 o
 -11   6   6        9.80      -10.38     51.07 o
 -10   6   6      129.54      158.42     48.34 o
  -9   6   6      218.97      269.38     48.19 o
  -8   6   6      757.36      688.53     98.68 o
  -7   6   6       35.62       46.27     56.94 o
  -6   6   6      824.73      873.92     36.03 o
  -5   6   6      238.07      235.42     41.62 o
  -4   6   6      282.91      272.72     27.05 o
  -3   6   6      953.57      984.05     27.35 o
  -2   6   6     1090.93     1108.47     54.39 o
  -1   6   6      733.64      728.06     14.50 o
   0   6   6     1990.18     1919.36     19.27 o
   1   6   6     1541.60     1582.57     25.71 o
   2   6   6      297.92      344.63     13.54 o
   3   6   6       97.02       86.19     20.70 o
   4   6   6        3.40        9.27     25.80 o
   5   6   6       63.75       56.89     27.75 o
   6   6   6      341.97      322.66     57.98 o
   7   6   6       12.25      -57.46     63.10 o
   8   6   6       41.68      -74.48     74.48 o
   9   6   6      222.65      234.79     77.98 o
  10   6   6      135.36       86.61     82.43 o
 -12   7   6        8.12       -1.49     68.92 o
 -11   7   6        0.63        1.49     53.02 o
 -10   7   6        0.51       -0.74     46.42 o
  -9   7   6        4.72       34.42     41.82 o
  -8   7   6        0.74       65.77     56.92 o
  -7   7   6       15.88      -55.56     55.56 o
  -6   7   6       12.59      -17.59     49.22 o
  -5   7   6        8.59        1.70     31.15 o
  -4   7   6        2.65        5.32     27.18 o
  -3   7   6       48.57       35.15     23.52 o
  -2   7   6        1.58        8.48     20.81 o
  -1   7   6      372.20      345.32     17.41 o
   0   7   6       31.17       17.30     16.43 o
   1   7   6      252.44      257.08     15.21 o
   2   7   6      141.51      163.66     44.52 o
   3   7   6      126.58      136.70     45.84 o
   4   7   6       51.49       94.02     49.76 o
   5   7   6       10.66       74.09     55.23 o
   6   7   6       13.74       20.58     59.85 o
   7   7   6       53.21      -60.48     70.31 o
   8   7   6       33.32      -74.88     74.88 o
   9   7   6        3.61        7.39     74.92 o
  10   7   6        0.18        3.52     81.78 o
 -11   8   6        6.97       -0.85     51.07 o
 -10   8   6       33.53       47.30     47.85 o
  -9   8   6      118.45      195.05     77.76 o
  -8   8   6      431.97      564.96     69.98 o
  -7   8   6      573.84      697.09     71.06 o
  -6   8   6      178.30      170.56     36.29 o
  -5   8   6       15.27       15.49     30.90 o
  -4   8   6        7.39      -13.44     27.40 o
  -3   8   6        5.37       16.28     24.14 o
  -2   8   6       58.94       69.69     22.23 o
  -1   8   6     1292.10     1256.55     48.53 o
   0   8   6      418.61      410.84     45.10 o
   1   8   6      602.58      600.97     47.85 o
   2   8   6      115.29      186.73     46.89 o
   3   8   6        1.62       61.09     49.29 o
   4   8   6       27.02       84.77     51.29 o
   5   8   6      134.38      116.44     59.05 o
   6   8   6       73.46      -17.05     67.61 o
   7   8   6       25.35      -74.29     74.29 o
   8   8   6      580.65      574.80     79.22 o
   9   8   6       21.91       27.96     80.14 o
 -10   9   6        6.86       -4.86     86.89 o
  -9   9   6        4.23       64.90     74.41 o
  -8   9   6        2.77       11.38     55.83 o
  -7   9   6       18.78       -0.99     42.15 o
  -6   9   6       88.35       70.99     38.13 o
  -5   9   6       13.93      -11.60     32.73 o
  -4   9   6        3.79       12.41     46.76 o
  -3   9   6       42.40       64.82     44.89 o
  -2   9   6       10.11        1.84     44.89 o
  -1   9   6       51.92       43.12     44.62 o
   0   9   6      206.48      210.69     46.87 o
   1   9   6        6.58        8.18     46.06 o
   2   9   6       16.18       48.85     49.64 o
   3   9   6       14.87      139.20     52.70 o
   4   9   6        7.54       68.74     55.62 o
   5   9   6        4.03       29.73     62.95 o
   6   9   6        1.54      -63.09     68.49 o
   7   9   6        0.48      -80.22     80.22 o
   8   9   6       95.27       73.76     52.97 o
  -8  10   6       21.26      -66.68    144.99 o
  -7  10   6      249.86      328.75    129.03 o
  -6  10   6       19.01       49.48     55.31 o
  -5  10   6       71.62      119.70     51.83 o
  -4  10   6        2.44       13.08     45.58 o
  -3  10   6        0.61      -16.94     44.76 o
  -2  10   6       69.17       59.66     45.23 o
  -1  10   6      138.55      174.87     46.55 o
   0  10   6      194.67      207.10     48.58 o
   1  10   6      229.57      217.09     50.53 o
   2  10   6      204.13      296.96     53.05 o
   3  10   6       21.27       99.75     56.43 o
   4  10   6        1.69       42.55     61.10 o
   5  10   6       29.42      -23.90     69.57 o
   6  10   6       79.95       -5.08     56.44 o
   7  10   6       67.32      -28.44     58.21 o
   8  10   6       17.54       41.47     83.21 o
  -8  11   6       14.42      -39.76    148.36 o
  -7  11   6        9.62      -72.88    158.70 o
  -6  11   6        4.10     -148.65    148.65 o
  -5  11   6       12.50      -40.47    124.73 o
  -4  11   6       54.63      -39.31    121.59 o
  -3  11   6      120.91       97.02     51.00 o
  -2  11   6        0.86        3.79     49.22 o
  -1  11   6      132.04      116.90     48.39 o
   0  11   6        3.17        9.47     48.91 o
   1  11   6       17.39       58.36     54.82 o
   2  11   6        0.63       13.97     53.76 o
   3  11   6       12.84       39.82     63.60 o
   4  11   6        0.15      -38.46     55.46 o
   5  11   6       13.75      -56.74     56.74 o
   6  11   6        0.07      -58.44     58.44 o
   7  11   6       68.08       20.25     57.90 o
  -5  12   6        7.77      -13.21    151.93 o
  -4  12   6       33.12      -61.03    154.31 o
  -3  12   6       48.56        2.05    145.85 o
  -2  12   6       82.84       49.98    114.14 o
  -1  12   6       32.44       -7.04    134.87 o
   0  12   6      372.25      338.16    137.57 o
   1  12   6       14.91       45.36     84.33 o
   2  12   6       23.18       28.16     55.54 o
   3  12   6        6.30      -15.44     58.16 o
   4  12   6        1.53      -62.25     62.25 o
   5  12   6        3.92      -82.59     82.59 o
   6  12   6        6.98      -84.97     84.97 o
 -12   1   7      186.77      139.73     56.14 o
 -11   1   7      524.07      534.35     77.33 o
 -10   1   7      919.92     1014.31     53.82 o
  -9   1   7      304.99      319.92     40.33 o
  -8   1   7      515.94      545.83     41.44 o
  -7   1   7      336.67      355.96     34.11 o
  -6   1   7       71.21       91.16     30.90 o
  -5   1   7      730.57      746.48     29.51 o
  -4   1   7     2421.81     2276.78     34.71 o
  -3   1   7     2111.51     2004.42     37.73 o
  -2   1   7     3716.05     3602.64     34.21 o
  -1   1   7     2005.15     1923.05     28.40 o
   0   1   7      152.85      126.67     22.96 o
   1   1   7       30.75       31.55     23.23 o
   2   1   7      246.75      276.99     24.82 o
   3   1   7     1576.03     1629.71     31.08 o
   4   1   7     4049.78     3879.10     39.67 o
   5   1   7     3341.85     3323.36     41.05 o
   6   1   7     1812.54     1820.63     86.77 o
   7   1   7      384.75      307.00     40.89 o
   8   1   7      181.35       67.77     71.60 o
   9   1   7        0.65       -9.17     46.67 o
  10   1   7        4.96       -2.64     50.87 o
  11   1   7       59.00       34.30     43.37 o
  12   1   7      197.24      171.45     57.22 o
 -12   2   7        0.67       16.05     57.14 o
 -11   2   7        0.54        2.95     53.00 o
 -10   2   7       36.91       50.95     46.87 o
  -9   2   7       56.71       50.63     40.26 o
  -8   2   7       12.10       24.47     38.78 o
  -7   2   7       34.31       52.57     35.19 o
  -6   2   7       42.64       66.06     32.35 o
  -5   2   7      156.21      156.74     27.71 o
  -4   2   7      188.34      200.63     26.22 o
  -3   2   7      225.66      174.26     31.74 o
  -2   2   7      310.24      291.99     30.98 o
  -1   2   7      130.65      148.82     22.84 o
   0   2   7       42.71       46.29     22.51 o
   1   2   7      103.77      149.51     23.37 o
   2   2   7        0.11        3.13     23.73 o
   3   2   7      121.60      124.34     25.18 o
   4   2   7      157.35      194.60     27.55 o
   5   2   7      489.43      484.29     31.84 o
   6   2   7      894.88      879.13     37.77 o
   7   2   7      160.42       66.17     39.57 o
   8   2   7        6.56      -45.58     45.58 o
   9   2   7        7.58       18.84     47.98 o
  10   2   7        1.10      -16.55     50.77 o
  11   2   7        1.70       -5.79     51.40 o
 -12   3   7       26.01       35.03     80.43 o
 -11   3   7      350.13      395.84     53.94 o
 -10   3   7      217.23      286.95     60.06 o
  -9   3   7      788.80      831.34     44.28 o
  -8   3   7       25.16       46.60     36.43 o
  -7   3   7      171.96      177.66     36.42 o
  -6   3   7       65.47       69.72     30.19 o
  -5   3   7     2152.23     2048.66     36.56 o
  -4   3   7     2373.56     2381.50     41.72 o
  -3   3   7     3428.58     3250.80     51.83 o
  -2   3   7     2304.93     2292.87     30.93 o
  -1   3   7     3679.04     3644.88     67.85 o
   0   3   7     1316.58     1352.66     31.49 o
   1   3   7       11.32       -6.61     22.14 o
   2   3   7       88.05       89.04     22.97 o
   3   3   7      131.05      142.37     25.79 o
   4   3   7      958.08     1010.38     31.50 o
   5   3   7     1923.22     1987.69     53.23 o
   6   3   7       18.50        7.16     34.69 o
   7   3   7      283.97      236.04     40.78 o
   8   3   7       48.46       -2.16     64.92 o
   9   3   7        0.10       16.22     48.03 o
  10   3   7      180.09       80.53     50.69 o
  11   3   7      278.47      209.80     86.08 o
 -12   4   7       26.70       92.22     80.42 o
 -11   4   7       23.95       29.18     98.42 o
 -10   4   7       10.51       17.32     54.57 o
  -9   4   7       13.14      -19.91     43.95 o
  -8   4   7       60.25       38.89     40.01 o
  -7   4   7        8.24       -5.21     33.93 o
  -6   4   7      167.70      171.27     33.21 o
  -5   4   7      224.95      219.69     29.69 o
  -4   4   7      133.49      100.37     36.51 o
  -3   4   7      179.22      170.18     25.55 o
  -2   4   7        1.46        2.16     22.69 o
  -1   4   7      221.62      249.23     23.87 o
   0   4   7      172.04      195.40     23.02 o
   1   4   7        0.92      -10.23     21.88 o
   2   4   7       41.86       33.46     21.71 o
   3   4   7       42.76       45.25     24.37 o
   4   4   7       20.15       31.13     27.10 o
   5   4   7      338.69      301.36     30.92 o
   6   4   7       61.30       26.13     53.15 o
   7   4   7      165.56      137.12     44.76 o
   8   4   7       19.24      -43.94     43.94 o
   9   4   7       22.40      -25.91     46.43 o
  10   4   7       12.28       34.36     74.27 o
 -12   5   7       16.50       80.36     78.30 o
 -11   5   7      133.26       84.31     56.93 o
 -10   5   7      209.80      161.12     47.35 o
  -9   5   7      242.80      258.80     43.19 o
  -8   5   7      349.21      330.36     40.83 o
  -7   5   7       75.75       79.78     33.96 o
  -6   5   7        2.20       23.33     33.72 o
  -5   5   7      405.19      379.51     41.53 o
  -4   5   7      473.97      481.52     31.64 o
  -3   5   7      369.93      377.06     26.97 o
  -2   5   7     4348.83     4377.22     38.19 o
  -1   5   7      575.27      541.81     23.63 o
   0   5   7      827.58      815.45     24.61 o
   1   5   7       71.65       81.39     22.24 o
   2   5   7       83.85       81.75     16.29 o
   3   5   7      378.37      396.65     25.77 o
   4   5   7     2150.09     2249.72     34.63 o
   5   5   7      112.45       86.96     62.16 o
   6   5   7      508.68      552.62     35.64 o
   7   5   7      773.70      761.58     41.55 o
   8   5   7       33.67      -75.46     75.46 o
   9   5   7       20.19       74.48     72.18 o
  10   5   7       94.13      101.40     76.82 o
 -11   6   7        8.31      -27.72     59.35 o
 -10   6   7       39.90       14.70     47.83 o
  -9   6   7       67.34       32.89     56.01 o
  -8   6   7        6.53        8.33     41.52 o
  -7   6   7       22.50       33.81     35.93 o
  -6   6   7        0.19        2.83     48.09 o
  -5   6   7       11.45       -3.31     31.10 o
  -4   6   7       43.69       43.88     27.65 o
  -3   6   7       46.65       51.88     29.71 o
  -2   6   7       64.29       79.09     23.35 o
  -1   6   7      450.71      430.92     23.18 o
   0   6   7        2.12       -4.36     21.00 o
   1   6   7        1.19       -7.21     20.96 o
   2   6   7        0.38       11.31     21.50 o
   3   6   7        9.97       32.39     22.53 o
   4   6   7      166.62      141.10     44.62 o
   5   6   7        1.40       75.66     51.85 o
   6   6   7       65.49       97.46     57.15 o
   7   6   7       98.57       43.97     68.08 o
   8   6   7        1.75      -73.47     73.47 o
   9   6   7       10.53      -16.35     74.42 o
 -11   7   7       97.66      143.92     71.82 o
 -10   7   7      133.46      102.30     76.70 o
  -9   7   7       91.10       66.24     54.36 o
  -8   7   7      133.22      115.73     65.17 o
  -7   7   7       32.27      -10.55     58.31 o
  -6   7   7        0.30       -6.48     35.74 o
  -5   7   7       88.93      100.42     32.23 o
  -4   7   7      110.16      149.29     29.70 o
  -3   7   7      229.88      287.78     27.43 o
  -2   7   7      199.35      233.47     23.90 o
  -1   7   7      687.07      706.89     23.96 o
   0   7   7      120.96      127.90     20.80 o
   1   7   7        6.11       40.01     46.28 o
   2   7   7       36.00       35.87     46.66 o
   3   7   7       80.69      108.73     49.26 o
   4   7   7      116.22      203.54     54.59 o
   5   7   7      721.86      865.66     61.17 o
   6   7   7      493.74      433.26     64.61 o
   7   7   7      257.38      153.78     72.71 o
   8   7   7      305.83       79.40     77.89 o
   9   7   7        8.22       29.04     76.19 o
 -11   8   7       15.77       88.42     71.49 o
 -10   8   7       22.07      -90.69     90.69 o
  -9   8   7       25.01      -51.07     81.81 o
  -8   8   7      100.13       19.76     68.06 o
  -7   8   7       45.14       24.97     42.85 o
  -6   8   7        0.24       -6.43     36.78 o
  -5   8   7        3.16        1.76     32.53 o
  -4   8   7       12.33       15.89     29.73 o
  -3   8   7       82.47      101.60     27.20 o
  -2   8   7      389.27      355.69     48.09 o
  -1   8   7        1.06       -6.90     46.39 o
   0   8   7       18.03       42.73     46.40 o
   1   8   7        0.64        1.54     47.76 o
   2   8   7        8.66       13.75     49.90 o
   3   8   7      217.12      277.67     54.30 o
   4   8   7       10.18       70.18     54.79 o
   5   8   7       48.20       72.84     59.80 o
   6   8   7       30.43        9.61     67.90 o
   7   8   7       38.72      -67.78     76.83 o
 -10   9   7       70.96      -20.35     85.75 o
  -9   9   7       68.14        4.79     67.31 o
  -8   9   7        4.75      -21.36     47.78 o
  -7   9   7       87.69       77.37     41.92 o
  -6   9   7        5.98       25.14     59.19 o
  -5   9   7       80.10      129.76     54.03 o
  -4   9   7      177.89      217.43     54.04 o
  -3   9   7      346.34      347.10     50.38 o
  -2   9   7      306.80      297.75     50.98 o
  -1   9   7      900.75      918.64     55.79 o
   0   9   7        5.39        0.46     49.63 o
   1   9   7        1.70        7.60     51.73 o
   2   9   7       33.36       15.64     53.51 o
   3   9   7       70.36      162.84     55.61 o
   4   9   7       82.39      145.53     58.84 o
   5   9   7      327.87      353.07     66.47 o
   6   9   7       47.18       28.93     71.55 o
   7   9   7       13.98      -27.94     80.93 o
  -8  10   7        6.19      -77.49    157.47 o
  -7  10   7        0.33        7.52     65.32 o
  -6  10   7        3.38        3.55     58.94 o
  -5  10   7        1.39        4.66     56.88 o
  -4  10   7       20.61       35.31     53.92 o
  -3  10   7       29.40      -19.86     50.55 o
  -2  10   7      173.84      145.13     53.42 o
  -1  10   7       23.00       54.46     49.87 o
   0  10   7      101.89      113.24     52.08 o
   1  10   7       62.89      109.20     54.86 o
   2  10   7       44.03      106.35     55.01 o
   3  10   7        8.47       74.69     58.54 o
   4  10   7        2.12       95.03     63.65 o
   5  10   7       56.11       12.81     67.92 o
   6  10   7       33.17      -76.92     76.92 o
   7  10   7        6.79      -35.71     88.03 o
  -7  11   7        0.58     -168.25    168.25 o
  -6  11   7        1.42      -81.20    148.66 o
  -4  11   7       36.03       38.53     53.17 o
  -3  11   7        5.38      -22.12     54.51 o
  -2  11   7      210.28      190.71     55.35 o
  -1  11   7        7.68       27.39     52.60 o
   0  11   7      116.77       86.74     56.97 o
   1  11   7        4.87       43.78     55.73 o
   2  11   7        8.35      166.84     57.95 o
   3  11   7        2.06       29.72     63.39 o
   4  11   7      107.81      114.67     70.04 o
   5  11   7       12.86      -47.08     61.12 o
   6  11   7       45.82      -10.00     62.85 o
   0  12   7       25.52       27.61     57.47 o
   1  12   7       13.77      108.34     60.33 o
   2  12   7        0.21       36.25     63.55 o
   3  12   7        3.31        7.73     68.42 o
   4  12   7       28.80      -13.62     73.23 o
   5  12   7        8.29      -82.20     82.20 o
 -11   0   8       32.54       99.90     81.49 o
 -10   0   8      133.55      201.84     72.93 o
  -9   0   8      256.87      212.10     58.37 o
  -8   0   8       26.73       51.81     48.56 o
  -7   0   8      741.40      741.46     56.60 o
  -6   0   8     4912.79     4800.45     72.61 o
  -5   0   8     3825.13     3554.20     59.68 o
  -4   0   8     3441.75     3374.59     57.20 o
  -3   0   8      140.71      146.72     38.70 o
  -2   0   8      774.62      759.71     39.52 o
  -1   0   8        3.99       -5.23     36.83 o
   0   0   8      807.25      776.17     40.38 o
   1   0   8     1086.53     1066.47     43.77 o
   2   0   8     1348.90     1299.94     46.12 o
   3   0   8     2287.62     2261.02     52.12 o
   4   0   8      415.24      449.84     45.57 o
   5   0   8      997.84      967.33     51.42 o
   6   0   8        8.20       53.87     50.57 o
   7   0   8       18.62      -19.60     56.11 o
   9   0   8      663.29      679.58     73.17 o
  10   0   8      454.46      398.90     76.30 o
  11   0   8        7.32        9.09     83.02 o
  12   0   8      111.05      166.27     81.00 o
 -11   1   8        9.53       31.70     52.86 o
 -10   1   8       47.19       77.49     46.86 o
  -9   1   8        1.00       19.91     42.14 o
  -8   1   8       30.24       75.09     40.22 o
  -7   1   8        1.41        7.65     31.74 o
  -6   1   8        0.66       29.73     29.25 o
  -5   1   8        3.39       12.43     31.70 o
  -4   1   8      689.63      636.31     29.18 o
  -3   1   8      253.34      244.29     26.25 o
  -2   1   8       34.07       21.41     26.64 o
  -1   1   8       40.19       51.28     25.25 o
   0   1   8       31.20       25.45     26.11 o
   1   1   8       59.90       41.20     26.90 o
   2   1   8        0.25       -9.07     27.82 o
   3   1   8      368.09      372.53     29.81 o
   4   1   8       79.27       77.56     30.50 o
   5   1   8      131.62      164.44     33.01 o
   6   1   8      562.73      471.66     36.62 o
   7   1   8        1.01      -29.83     40.00 o
   8   1   8        2.23      -48.04     48.04 o
   9   1   8        1.91      -49.42     70.00 o
  10   1   8       30.34       40.25     53.18 o
  11   1   8       11.21      -18.15     57.07 o
  12   1   8        0.10      -34.68     77.97 o
 -11   2   8       99.27      115.29     53.25 o
 -10   2   8       14.10       61.98     49.56 o
  -9   2   8       47.41       86.34     41.95 o
  -8   2   8       87.97       85.95     38.68 o
  -7   2   8      558.92      544.14     37.34 o
  -6   2   8     1291.52     1171.27     36.38 o
  -5   2   8      736.73      759.76     35.11 o
  -4   2   8      400.74      428.42     29.70 o
  -3   2   8     2150.92     2023.26     55.98 o
  -2   2   8        7.54        4.61     26.31 o
  -1   2   8        4.50        3.48     26.13 o
   0   2   8      548.35      532.08     27.66 o
   1   2   8     1298.56     1298.86     31.44 o
   2   2   8     2400.05     2428.17     35.71 o
   3   2   8     2728.47     2693.49     37.63 o
   4   2   8      506.11      526.97     32.46 o
   5   2   8      925.32      972.95     36.09 o
   6   2   8       60.76      127.41     35.64 o
   7   2   8       57.74        7.32     40.55 o
   8   2   8      357.34      241.65     46.29 o
   9   2   8      176.00       70.98    124.62 o
  10   2   8      149.47      199.54     54.60 o
  11   2   8      190.18      212.76     79.85 o
 -11   3   8        8.93       -4.81     81.73 o
 -10   3   8        0.17       16.80     52.51 o
  -9   3   8        1.34        2.51     43.23 o
  -8   3   8        2.11        5.02     39.10 o
  -7   3   8      111.67      131.41     37.34 o
  -6   3   8       71.26       79.19     31.81 o
  -5   3   8       34.57       58.73     31.56 o
  -4   3   8      113.44      100.17     31.13 o
  -3   3   8      156.58      162.66     28.28 o
  -2   3   8      377.60      379.04     21.77 o
  -1   3   8        8.54       10.59     26.53 o
   0   3   8        5.53        0.60     25.77 o
   1   3   8       11.26       -7.78     25.30 o
   2   3   8        4.04       -6.34     25.97 o
   3   3   8       47.97       68.14     29.54 o
   4   3   8      243.23      299.87     31.91 o
   5   3   8      101.62      152.20     31.73 o
   6   3   8      175.68      185.66     37.58 o
   7   3   8       60.31      -12.10     71.72 o
   8   3   8       57.93        3.50     74.57 o
   9   3   8       53.28      -53.57     67.01 o
  10   3   8        0.09      -15.54     54.75 o
 -11   4   8      214.51      225.24     54.95 o
 -10   4   8       34.67       38.02     51.07 o
  -9   4   8       27.15       24.61     44.90 o
  -8   4   8       42.26       35.72     40.44 o
  -7   4   8      110.04      124.06     34.32 o
  -6   4   8      599.12      629.46     35.34 o
  -5   4   8     1043.49     1172.88     49.40 o
  -4   4   8      294.33      283.90     30.70 o
  -3   4   8      404.64      392.51     28.54 o
  -2   4   8       91.44      105.46     21.38 o
  -1   4   8      442.73      443.18     27.79 o
   0   4   8      480.07      446.83     26.99 o
   1   4   8     1104.15     1093.46     30.30 o
   2   4   8     1216.40     1182.39     31.24 o
   3   4   8     1345.91     1414.14     33.65 o
   4   4   8     1583.49     1685.80     71.27 o
   5   4   8      175.39      240.58     32.42 o
   6   4   8      107.56       91.47     50.04 o
   7   4   8       37.33       11.70     41.71 o
   8   4   8       62.86       11.05     58.33 o
   9   4   8      125.97      -37.70     77.02 o
 -11   5   8        0.37       38.10     73.49 o
 -10   5   8        0.92       26.46     50.65 o
  -9   5   8        4.68       33.77     47.76 o
  -8   5   8       14.93       13.24     39.98 o
  -7   5   8       12.32       49.87     37.93 o
  -6   5   8        3.40       27.82     46.77 o
  -5   5   8        5.15       11.16     31.28 o
  -4   5   8        1.08      -19.56     29.98 o
  -3   5   8      798.14      731.21     30.58 o
  -2   5   8       44.85       41.33     20.32 o
  -1   5   8        1.98        5.41     25.93 o
   0   5   8       32.31        7.34     24.92 o
   1   5   8       10.76       -3.54     25.77 o
   2   5   8      154.55      155.83     26.31 o
   3   5   8      155.72      180.64     27.72 o
   4   5   8      284.79      323.06     29.92 o
   5   5   8       20.22       30.03     35.08 o
   6   5   8      108.58      138.61     60.15 o
   7   5   8        3.66        7.05     62.66 o
   8   5   8        2.21      -75.70     75.70 o
   9   5   8        9.88      -80.96     80.96 o
 -10   6   8       40.11       49.98     52.60 o
  -9   6   8       24.20       26.01     46.16 o
  -8   6   8        0.76        6.63     42.61 o
  -7   6   8      225.41      236.60     56.26 o
  -6   6   8      486.94      483.79     37.56 o
  -5   6   8      462.93      501.75     42.81 o
  -4   6   8      790.36      774.66     34.44 o
  -3   6   8      713.30      770.48     31.64 o
  -2   6   8     1232.02     1170.75     24.38 o
  -1   6   8       55.75       66.40     25.10 o
   0   6   8      408.76      380.75     25.78 o
   1   6   8      440.02      434.75     29.00 o
   2   6   8      191.74      225.08     25.51 o
   3   6   8      522.83      596.39     56.45 o
   4   6   8     1218.66     1361.98     62.59 o
   5   6   8       24.61      135.22     59.01 o
   6   6   8       23.15       44.76     60.91 o
   7   6   8      103.98       95.90     66.09 o
   8   6   8      177.42       24.89     75.99 o
 -10   7   8       22.17       45.06     50.11 o
  -9   7   8        0.46      -32.26     73.36 o
  -8   7   8       26.23       17.94     63.89 o
  -7   7   8       56.32       33.51     40.78 o
  -6   7   8      113.40       96.64     37.14 o
  -5   7   8       34.42       35.69     33.54 o
  -4   7   8      124.46      154.07     31.95 o
  -3   7   8       15.13       19.04     29.15 o
  -2   7   8       11.80       28.99     20.61 o
  -1   7   8       26.96       22.95     48.24 o
   0   7   8        0.53        9.47     48.84 o
   1   7   8       54.10       67.69     49.17 o
   2   7   8       25.01       38.64     50.07 o
   3   7   8        0.92       11.92     52.38 o
   4   7   8        5.68       72.41     55.46 o
   5   7   8       25.91       86.19     57.22 o
   6   7   8        2.00       15.62     65.88 o
   7   7   8        1.37      -22.43     71.31 o
   8   7   8        2.70      -80.48     80.48 o
 -10   8   8        0.70       -1.43     82.14 o
  -9   8   8        0.01      -42.51     52.79 o
  -8   8   8        6.79       -5.33     47.96 o
  -7   8   8       12.68       27.93     42.35 o
  -6   8   8      233.46      295.71     39.48 o
  -5   8   8      184.81      225.35     35.18 o
  -4   8   8      345.30      369.10     57.43 o
  -3   8   8      632.28      687.57     55.80 o
  -2   8   8       81.45       81.66     50.70 o
  -1   8   8      102.28      106.40     51.85 o
   0   8   8       35.41       16.59     50.23 o
   1   8   8       61.60       68.88     53.13 o
   2   8   8      307.13      303.12     58.06 o
   3   8   8      845.33      883.55     60.89 o
   4   8   8        3.75       59.49     57.66 o
   5   8   8      233.44      341.51     65.33 o
   6   8   8       32.70       69.54     69.25 o
   7   8   8        1.69      -75.55     75.55 o
  -9   9   8        8.55      -50.87     80.70 o
  -8   9   8        0.20       15.18     72.02 o
  -7   9   8        7.25      -25.82     68.52 o
  -6   9   8       17.19       45.84     62.78 o
  -5   9   8       52.57       70.21     59.11 o
  -4   9   8       66.65       58.60     57.37 o
  -3   9   8       30.99       66.51     53.70 o
  -2   9   8       69.95      114.06     54.34 o
  -1   9   8      137.84      127.80     55.22 o
   0   9   8        0.89        1.35     52.64 o
   1   9   8        0.53        2.43     55.14 o
   2   9   8       17.22       34.36     56.76 o
   3   9   8      280.35      413.59     62.08 o
   4   9   8        0.51       63.36     61.10 o
   5   9   8        7.41       64.03     65.27 o
   6   9   8        0.61      -38.54     74.47 o
  -7  10   8       12.74        3.13     68.88 o
  -6  10   8       46.24      106.34     66.44 o
  -5  10   8       62.12       88.91     61.55 o
  -4  10   8       98.42      123.02     60.58 o
  -3  10   8       19.91       52.15     58.13 o
  -2  10   8       83.35      120.18     58.16 o
  -1  10   8        4.97        8.67     55.63 o
   0  10   8       39.81       19.12     56.13 o
   1  10   8       80.46       98.19     58.28 o
   2  10   8       38.52      112.49     61.36 o
   3  10   8       57.09      159.21     61.72 o
   4  10   8      185.77      262.37     67.62 o
   5  10   8       19.03       44.65     71.51 o
  -4  11   8       67.90       39.84     62.87 o
  -3  11   8       11.54        0.95     61.28 o
  -2  11   8        0.77       12.30     59.57 o
  -1  11   8       30.12       59.51     59.92 o
   0  11   8        9.62       23.55     61.85 o
   1  11   8       44.15       41.51     61.13 o
   2  11   8      195.73      264.04     63.98 o
   3  11   8        4.50      141.06     66.59 o
   4  11   8       24.62       55.45     70.67 o
   0  12   8        0.27       24.74     62.22 o
   1  12   8       31.49      219.85     65.06 o
   2  12   8       97.94      244.23     66.98 o
   3  12   8       14.78       97.63     70.99 o
 -10   1   9        7.05       49.52     51.70 o
  -9   1   9      348.34      387.87     46.51 o
  -8   1   9      565.74      572.91     56.29 o
  -7   1   9      570.41      606.94     39.54 o
  -6   1   9       96.74      128.23     33.99 o
  -5   1   9       70.68       78.64     34.21 o
  -4   1   9       73.63       93.62     46.68 o
  -3   1   9      410.10      383.53     32.03 o
  -2   1   9      833.13      793.96     32.32 o
  -1   1   9     1332.57     1359.27     41.49 o
   0   1   9     1794.15     1877.00     35.92 o
   1   1   9     1257.82     1247.17     34.93 o
   2   1   9      502.32      528.64     32.61 o
   3   1   9       83.86       88.37     31.63 o
   4   1   9        0.07        6.21     32.99 o
   5   1   9        4.02       61.38     34.72 o
   6   1   9      133.36      180.80     38.07 o
   7   1   9      425.00      435.05     45.01 o
   8   1   9      382.39      325.60     50.04 o
   9   1   9      144.79       92.83    106.17 o
  10   1   9       50.90      103.78     55.20 o
  11   1   9        0.14      -10.15     84.41 o
 -10   2   9        0.02       22.21     54.37 o
  -9   2   9        3.56       -0.92     43.83 o
  -8   2   9        1.75       36.19     40.69 o
  -7   2   9       25.71       48.06     36.99 o
  -6   2   9       60.28       54.27     34.24 o
  -5   2   9      109.03      118.54     34.55 o
  -4   2   9      840.66      711.48     56.47 o
  -3   2   9      396.39      364.08     25.76 o
  -2   2   9        8.45       10.43     29.88 o
  -1   2   9      101.48       81.10     28.91 o
   0   2   9        5.63       10.57     29.18 o
   1   2   9       55.86       21.96     29.77 o
   2   2   9      443.69      401.19     32.93 o
   3   2   9       52.61       29.07     32.39 o
   4   2   9      100.66       89.08     33.70 o
   5   2   9      485.96      485.99     36.20 o
   6   2   9        3.76       65.31     38.53 o
   7   2   9       14.07       28.01     44.05 o
   8   2   9        5.76      -49.24     49.24 o
   9   2   9       49.08        8.55     86.98 o
  10   2   9        6.86      -19.37     77.70 o
  11   2   9        2.89      -24.57     83.19 o
 -10   3   9      299.03      292.86     53.82 o
  -9   3   9       90.36      157.39     44.78 o
  -8   3   9      560.42      626.10     91.62 o
  -7   3   9     1277.02     1381.32     45.49 o
  -6   3   9      771.75      866.62     41.25 o
  -5   3   9      559.88      516.02     47.65 o
  -4   3   9        4.53       19.25     31.25 o
  -3   3   9      145.86      153.15     31.89 o
  -2   3   9      915.62      896.07     33.79 o
  -1   3   9     1400.85     1352.32     34.07 o
   0   3   9      961.38     1013.72     35.34 o
   1   3   9      546.59      568.24     31.17 o
   2   3   9      970.56     1021.53     34.94 o
   3   3   9       57.83       75.31     30.85 o
   4   3   9      614.19      572.66     35.42 o
   5   3   9      212.40      257.95     35.34 o
   6   3   9      383.95      404.80     40.32 o
   7   3   9      472.00      446.49     57.46 o
   8   3   9      342.46      273.11     49.08 o
   9   3   9      121.91       29.67    137.24 o
 -10   4   9       16.47       41.43     47.75 o
  -9   4   9       35.03       93.13     46.92 o
  -8   4   9        0.54       35.07     40.01 o
  -7   4   9        1.20       74.19     41.21 o
  -6   4   9        0.54       71.31     51.41 o
  -5   4   9      463.96      369.52     34.96 o
  -4   4   9       38.55       33.23     32.44 o
  -3   4   9      108.11      121.06     31.03 o
  -2   4   9        0.32        2.50     30.12 o
  -1   4   9       43.64       27.05     29.20 o
   0   4   9      124.56      111.02     27.62 o
   1   4   9        1.74      -15.16     28.29 o
   2   4   9       49.66       38.95     28.71 o
   3   4   9      132.73      134.32     30.84 o
   4   4   9       47.60       99.76     33.20 o
   5   4   9       53.63       65.29     33.81 o
   6   4   9       34.67       53.19     56.91 o
   7   4   9        3.94      -81.11     88.69 o
   8   4   9       35.16       16.96     72.13 o
 -10   5   9       50.27       24.18     81.69 o
  -9   5   9      157.45      229.21     47.31 o
  -8   5   9      239.78      305.80     43.74 o
  -7   5   9      432.05      608.89     60.20 o
  -6   5   9      106.15      141.29     64.00 o
  -5   5   9      364.71      372.68     41.72 o
  -4   5   9       50.52       57.58     32.92 o
  -3   5   9      662.84      628.86     33.86 o
  -2   5   9      101.56      108.61     30.42 o
  -1   5   9      494.28      493.73     29.91 o
   0   5   9      478.31      526.93     30.13 o
   1   5   9     1118.72     1136.39     32.67 o
   2   5   9      655.24      657.98     32.34 o
   3   5   9        4.97       45.95     30.74 o
   4   5   9      275.43      324.47     45.08 o
   5   5   9      133.73      176.27     61.76 o
   6   5   9      208.27      225.63     63.35 o
   7   5   9      258.63      301.63     68.83 o
   8   5   9       74.36       29.86     77.51 o
  -9   6   9        7.08       15.99     68.69 o
  -8   6   9       85.10      126.40     63.90 o
  -7   6   9       63.30       52.30     40.68 o
  -6   6   9       56.04       79.93     37.26 o
  -5   6   9        0.72      -12.43     35.29 o
  -4   6   9        7.81       34.95     32.92 o
  -3   6   9       26.71       40.22     31.12 o
  -2   6   9      154.30      141.33     30.52 o
  -1   6   9        2.72        2.12     28.70 o
   0   6   9        2.36        7.45     27.48 o
   1   6   9       30.93       11.62     51.05 o
   2   6   9        8.93       19.38     52.69 o
   3   6   9      115.07      102.04     55.74 o
   4   6   9       18.58       76.97     56.48 o
   5   6   9        3.51      137.78     62.38 o
   6   6   9        0.23       52.95     61.97 o
   7   6   9       61.38       75.17     74.42 o
  -9   7   9       23.19       45.93     75.35 o
  -8   7   9       48.49       26.73     62.21 o
  -7   7   9      189.48      205.92     42.48 o
  -6   7   9      373.53      438.24     39.97 o
  -5   7   9       33.16       27.84     36.41 o
  -4   7   9       17.48       36.28     34.07 o
  -3   7   9       32.55       39.46     32.59 o
  -2   7   9      579.27      552.14     57.70 o
  -1   7   9      479.00      439.34     55.27 o
   0   7   9      578.67      572.58     59.37 o
   1   7   9      394.15      333.42     55.54 o
   2   7   9      389.19      355.85     58.00 o
   3   7   9      251.68      281.93     60.34 o
   4   7   9       86.48      155.92     62.07 o
   5   7   9       18.22       62.55     60.94 o
   6   7   9      106.43      180.12     68.49 o
  -9   8   9        4.67        2.87     75.42 o
  -8   8   9       12.85       44.15     50.16 o
  -7   8   9        3.65       37.55     68.82 o
  -6   8   9       19.68       36.13     64.63 o
  -5   8   9        9.37        3.87     63.00 o
  -4   8   9       26.69       57.71     57.99 o
  -3   8   9        7.44       35.40     57.03 o
  -2   8   9        9.87       15.43     55.73 o
  -1   8   9       49.78      -11.22     57.30 o
   0   8   9      117.35       99.19     56.21 o
   1   8   9      183.63      156.26     58.82 o
   2   8   9       51.80       29.94     58.19 o
   3   8   9      109.70      156.38     64.12 o
   4   8   9        1.13       88.37     62.45 o
   5   8   9        0.19       69.04     67.31 o
  -7   9   9      106.55      167.98     73.35 o
  -6   9   9       83.02       79.95     68.60 o
  -5   9   9       13.30       43.18     65.95 o
  -4   9   9       63.69       62.33     62.08 o
  -3   9   9        1.39       11.25     60.55 o
  -2   9   9      110.95      134.90     59.83 o
  -1   9   9       95.98      133.46     61.14 o
   0   9   9      168.36      167.35     57.82 o
   1   9   9      114.35      116.45     60.51 o
   2   9   9       72.30       81.36     62.91 o
   3   9   9      138.06      284.64     64.70 o
   4   9   9       33.07       84.83     65.65 o
  -6  10   9       14.72       92.46     71.12 o
  -5  10   9       19.15       71.83     67.56 o
  -4  10   9       15.05       -1.24     65.98 o
  -3  10   9       68.17       66.25     62.64 o
  -2  10   9       27.12       20.92     62.78 o
  -1  10   9       39.16       16.75     61.21 o
   0  10   9       46.79       68.07     61.38 o
   1  10   9       16.85       49.32     61.33 o
   2  10   9        0.48       18.75     65.14 o
   3  10   9        1.72       69.38     66.48 o
  -5  11   9       49.32       40.53     69.14 o
  -4  11   9        5.55       -0.56     67.92 o
  -3  11   9       44.92       43.20     65.46 o
  -2  11   9       14.99       17.95     65.79 o
  -1  11   9      110.31      122.97     65.20 o
   0  11   9       57.68       83.46     64.47 o
   1  11   9       38.36       83.52     66.88 o
   2  11   9      111.20      256.90     69.13 o
  -9   0  10      243.77      254.07     61.62 o
  -8   0  10      146.59      176.44     55.33 o
  -7   0  10       23.21       20.14     60.51 o
  -6   0  10       14.30        7.64     54.98 o
  -5   0  10        5.61       81.72     53.20 o
  -4   0  10       53.72       32.59     45.48 o
  -3   0  10     1842.01     1860.58     57.40 o
  -2   0  10     1608.44     1658.97     56.23 o
  -1   0  10      423.65      478.92     48.50 o
   0   0  10       66.74       54.61     47.01 o
   1   0  10      330.27      357.09     49.08 o
   2   0  10       25.19        7.20     48.63 o
   3   0  10      362.02      371.66     51.54 o
   4   0  10      658.96      659.23     53.90 o
   5   0  10      923.45     1039.95     60.58 o
   6   0  10     1119.39     1297.90     64.90 o
   7   0  10       51.14       63.23     62.95 o
   8   0  10        0.93      -69.98     69.98 o
   9   0  10       42.56      -81.22     81.22 o
  -9   1  10        1.38       15.33     44.79 o
  -8   1  10        5.86       11.01     40.30 o
  -7   1  10       76.67      110.74     42.97 o
  -6   1  10       63.87       80.03     40.18 o
  -5   1  10      233.94      264.97     48.85 o
  -4   1  10      523.24      474.91     35.08 o
  -3   1  10        0.56        7.18     33.11 o
  -2   1  10        8.47       23.49     32.76 o
  -1   1  10       47.11       46.05     32.25 o
   0   1  10       58.25       41.34     33.06 o
   1   1  10      149.07      123.20     32.82 o
   2   1  10      133.28      153.03     34.50 o
   3   1  10       70.29       49.08     34.65 o
   4   1  10      107.14       67.30     36.45 o
   5   1  10       39.75      134.14     38.81 o
   6   1  10        6.33       70.47     40.24 o
   7   1  10       88.38       65.72     46.11 o
   8   1  10       18.03      -43.95     51.41 o
   9   1  10        2.47      -58.03     58.03 o
  10   1  10        5.04      -24.49     79.09 o
  -9   2  10      169.18      278.30     77.68 o
  -8   2  10       97.78      143.80     46.61 o
  -7   2  10       11.44       27.05     39.35 o
  -6   2  10       10.75       28.82     37.49 o
  -5   2  10      308.64      267.17     37.01 o
  -4   2  10     1237.60     1169.27     57.62 o
  -3   2  10      549.19      604.93     35.98 o
  -2   2  10      600.91      645.27     36.11 o
  -1   2  10      552.60      592.23     34.60 o
   0   2  10      350.97      381.39     34.47 o
   1   2  10        3.12       -8.41     31.87 o
   2   2  10      104.69       99.76     34.07 o
   3   2  10       53.06       88.55     34.58 o
   4   2  10      147.12      168.99     36.68 o
   5   2  10      222.58      376.70     40.49 o
   6   2  10      221.29      318.47     43.11 o
   7   2  10      162.23      143.10     47.55 o
   8   2  10       66.01      -18.34     52.30 o
   9   2  10        6.63       61.45     76.07 o
  -9   3  10        6.72       76.44     50.91 o
  -8   3  10       19.55      102.77     46.09 o
  -7   3  10      150.89      171.27     42.29 o
  -6   3  10       63.33       74.83     55.90 o
  -5   3  10       64.48       54.09     34.33 o
  -4   3  10       85.54      106.11     34.60 o
  -3   3  10      251.99      240.38     34.99 o
  -2   3  10        0.70       12.09     32.44 o
  -1   3  10        4.02        4.67     32.17 o
   0   3  10       29.33        8.28     31.92 o
   1   3  10       31.54       16.54     32.84 o
   2   3  10        1.84        5.77     33.26 o
   3   3  10       54.25       47.60     35.20 o
   4   3  10      251.89      250.23     36.64 o
   5   3  10       65.32      133.55     38.93 o
   6   3  10        1.76       67.23     42.62 o
   7   3  10        9.19       -9.42     62.58 o
   8   3  10       38.88      -35.58     75.47 o
  -9   4  10      110.37      200.64     74.96 o
  -8   4  10       98.09      197.69     48.02 o
  -7   4  10        2.82       21.63     60.12 o
  -6   4  10      162.73      137.62     39.37 o
  -5   4  10        2.58        3.34     34.74 o
  -4   4  10      599.56      616.50     48.33 o
  -3   4  10      807.14      802.86     38.38 o
  -2   4  10      768.37      800.96     51.43 o
  -1   4  10      519.58      547.65     35.43 o
   0   4  10      185.47      177.72     33.53 o
   1   4  10       48.87       54.80     33.43 o
   2   4  10       26.82       24.71     32.43 o
   3   4  10      538.40      538.15     36.23 o
   4   4  10      174.32      245.81     36.52 o
   5   4  10      539.24      603.08     47.21 o
   6   4  10      286.41      348.51     65.22 o
   7   4  10      201.43      312.52     73.56 o
  -9   5  10        2.60      106.68     74.24 o
  -8   5  10        0.29      140.92     67.53 o
  -7   5  10       13.18       -0.12     40.22 o
  -6   5  10       14.07        1.97     37.81 o
  -5   5  10       26.88       29.04     37.11 o
  -4   5  10      139.49      126.54     34.99 o
  -3   5  10        0.94        5.74     33.26 o
  -2   5  10      136.48      130.68     32.34 o
  -1   5  10       99.65      113.00     33.28 o
   0   5  10      116.11       82.54     31.01 o
   1   5  10      173.26      140.53     32.91 o
   2   5  10       14.09        4.78     31.80 o
   3   5  10       79.10      120.73     61.42 o
   4   5  10       46.18       38.19     62.32 o
   5   5  10       61.12      124.74     62.42 o
   6   5  10      115.21      217.67     69.29 o
  -9   6  10      139.06      202.25     70.83 o
  -8   6  10      311.51      403.30     63.79 o
  -7   6  10       97.13       91.45     43.99 o
  -6   6  10       14.47        4.68     41.46 o
  -5   6  10       65.78       53.79     36.90 o
  -4   6  10      157.20      204.04     37.59 o
  -3   6  10      405.78      422.12     36.05 o
  -2   6  10      276.87      296.51     44.09 o
  -1   6  10      204.13      177.76     58.05 o
   0   6  10      124.05      152.02     55.72 o
   1   6  10       78.85      112.91     58.29 o
   2   6  10      167.29      145.10     60.23 o
   3   6  10      782.63      654.33     63.50 o
   4   6  10      231.54      320.54     66.72 o
   5   6  10      158.85      215.12     64.59 o
   6   6  10      238.55      372.35     72.78 o
  -8   7  10        2.90       92.06     62.87 o
  -7   7  10        1.22       27.74     45.48 o
  -6   7  10       90.30       73.93     42.93 o
  -5   7  10      113.15      170.59     65.76 o
  -4   7  10       26.56       31.22     60.65 o
  -3   7  10       94.35       98.41     59.02 o
  -2   7  10      114.42      120.30     57.55 o
  -1   7  10       72.03       49.48     58.35 o
   0   7  10        9.03       -6.11     60.31 o
   1   7  10        7.31      -25.62     59.01 o
   2   7  10        2.23       44.70     59.15 o
   3   7  10       35.79       76.44     64.33 o
   4   7  10       48.30      146.26     64.26 o
   5   7  10       31.98      111.93     68.33 o
  -6   8  10       44.77       85.13     72.12 o
  -5   8  10      132.53      126.39     68.90 o
  -4   8  10      219.93      253.60     66.81 o
  -3   8  10      249.71      325.73     64.58 o
  -2   8  10      280.68      235.22     64.57 o
  -1   8  10      175.45      169.78     64.22 o
   0   8  10       90.16       69.91     62.41 o
   1   8  10       12.46       37.69     59.91 o
   2   8  10       35.20      -13.64     62.55 o
   3   8  10       11.64      -25.16     66.54 o
  -5   9  10        5.37       20.15     70.13 o
  -4   9  10       23.52       64.41     67.90 o
  -3   9  10       28.99       37.77     66.66 o
  -2   9  10        8.16       -5.93     65.09 o
  -1   9  10        9.39       18.01     62.56 o
   0   9  10       28.20       40.08     62.20 o
   1   9  10       11.81       30.74     62.89 o
   2   9  10      111.99       99.01     66.33 o
  -2  10  10       59.24      102.15     69.52 o
  -1  10  10       45.01       87.61     67.39 o
  -8   1  11       35.73       65.13     44.92 o
  -7   1  11       48.45       75.12     42.52 o
  -6   1  11      184.91      187.36     59.46 o
  -5   1  11     1003.66      924.79     40.01 o
  -4   1  11      396.93      405.30     43.36 o
  -3   1  11      222.84      251.88     36.89 o
  -2   1  11       28.93       35.94     36.63 o
  -1   1  11        0.22        6.41     36.39 o
   0   1  11      118.41      142.19     36.98 o
   1   1  11      347.35      357.79     38.81 o
   2   1  11      673.65      690.60     39.24 o
   3   1  11      388.42      408.02     39.87 o
   4   1  11      489.35      515.93     42.31 o
   5   1  11       89.76      212.78     42.02 o
   6   1  11       41.38      132.64     44.52 o
   7   1  11       11.99       36.39     47.83 o
   8   1  11        1.32      -73.69     73.69 o
  -8   2  11       48.93       56.50     64.62 o
  -7   2  11        3.36       40.87     64.29 o
  -6   2  11       23.06       29.25     38.97 o
  -5   2  11      287.97      262.62     38.45 o
  -4   2  11        0.24        2.17     37.16 o
  -3   2  11       22.88       22.02     37.20 o
  -2   2  11       33.34       46.32     36.15 o
  -1   2  11      129.59       90.41     36.23 o
   0   2  11       52.93       27.28     35.75 o
   1   2  11      146.34      188.68     37.18 o
   2   2  11       45.59       36.08     37.40 o
   3   2  11        0.38        3.54     38.80 o
   4   2  11        0.83        9.64     40.59 o
   5   2  11       16.17      108.28     42.59 o
   6   2  11       13.89       69.62     43.37 o
   7   2  11        0.26      -17.43     48.85 o
   8   2  11        3.98      -79.84     79.84 o
  -8   3  11       20.86       38.89     61.17 o
  -7   3  11      151.07      195.31     41.31 o
  -6   3  11       30.34       58.25     40.04 o
  -5   3  11       81.47      117.57     38.03 o
  -4   3  11      617.44      642.77     46.17 o
  -3   3  11      225.56      236.66     37.72 o
  -2   3  11       15.15       16.64     36.40 o
  -1   3  11        0.62        4.58     35.59 o
   0   3  11        3.16        4.82     35.77 o
   1   3  11      444.98      482.96     38.66 o
   2   3  11      459.05      498.07     38.74 o
   3   3  11      415.24      451.34     39.07 o
   4   3  11      313.63      393.87     40.01 o
   5   3  11      476.42      592.37     43.01 o
   6   3  11        0.38      108.03     44.72 o
  -8   4  11       41.33       37.73     63.62 o
  -7   4  11        1.48       -6.58     42.19 o
  -6   4  11      279.89      259.74     62.88 o
  -5   4  11        2.13       15.50     37.82 o
  -4   4  11       67.11       55.81     37.94 o
  -3   4  11       22.84       26.86     36.23 o
  -2   4  11        9.99       12.16     35.24 o
  -1   4  11       11.09        4.81     35.17 o
   0   4  11       71.15       42.59     34.26 o
   1   4  11        2.05       10.88     37.33 o
   2   4  11      288.60      259.87     35.66 o
   3   4  11      109.16      120.50     38.39 o
   4   4  11       21.82       26.99     65.38 o
   5   4  11        2.04       79.88     63.54 o
  -8   5  11       85.41       78.49     72.67 o
  -7   5  11       47.44       70.47     60.52 o
  -6   5  11      669.95      626.13     43.13 o
  -5   5  11      310.05      383.21     46.47 o
  -4   5  11      403.43      475.65     41.35 o
  -3   5  11      182.29      240.41     38.00 o
  -2   5  11      158.28      179.31     36.30 o
  -1   5  11       12.04       13.45     34.58 o
   0   5  11      275.20      226.59     37.10 o
   1   5  11      197.91      174.20     58.87 o
   2   5  11       98.73       91.21     63.11 o
   3   5  11      166.04      158.09     63.36 o
   4   5  11       55.55       87.34     67.84 o
  -8   6  11        4.06       -7.46     66.27 o
  -7   6  11        0.36       30.24     64.02 o
  -6   6  11       23.10       72.95     56.65 o
  -5   6  11      164.08      151.87     42.46 o
  -4   6  11       68.40       73.42     61.41 o
  -3   6  11        7.34       11.40     62.32 o
  -2   6  11        2.25      -26.45     58.26 o
  -1   6  11       17.55       19.28     58.33 o
   0   6  11       27.98       16.03     62.60 o
   1   6  11       40.46       27.47     63.19 o
   2   6  11       63.29       55.26     61.43 o
   3   6  11      165.24      175.99     66.00 o
  -4   7  11       72.01      110.49     65.95 o
  -3   7  11       49.74       88.85     64.02 o
  -2   7  11        1.75       13.91     65.44 o
  -1   7  11        0.19      -12.32     64.11 o
   0   7  11       47.82       32.70     64.62 o
   1   7  11      164.33      187.86     66.47 o
   2   7  11      264.98      303.34     69.04 o
  -6   0  12      141.44      119.36     56.18 o
  -5   0  12      112.57      105.23     54.65 o
  -4   0  12       15.01      -23.78     57.39 o
  -3   0  12       34.24       46.31     57.72 o
  -2   0  12       38.50       78.88     57.65 o
  -1   0  12       75.84      133.51     56.00 o
   0   0  12      773.15      757.57     61.01 o
   1   0  12      334.92      392.13     59.63 o
   2   0  12      113.18      136.62     58.62 o
   3   0  12       30.94       54.39     60.10 o
   4   0  12       82.21       90.87     61.39 o
   5   0  12       25.48      128.24     62.35 o
   6   0  12       23.73      116.01     66.41 o
  -6   1  12        0.12        6.50     38.48 o
  -5   1  12       16.59        4.70     38.76 o
  -4   1  12        1.51      -14.84     40.81 o
  -3   1  12       58.70       72.69     40.55 o
  -2   1  12       32.66       54.08     40.50 o
  -1   1  12       38.46       44.90     38.94 o
   0   1  12        0.32       24.06     39.95 o
   1   1  12      234.51      203.79     40.88 o
   2   1  12        0.73       -8.34     40.48 o
   3   1  12       17.67       37.65     41.85 o
   4   1  12       27.54       59.24     43.05 o
   5   1  12        0.03      106.02     44.75 o
   6   1  12        0.84       99.55     47.37 o
   7   1  12        0.30        1.73     73.81 o
  -6   2  12      255.46      240.40     57.75 o
  -5   2  12      237.81      216.47     40.82 o
  -4   2  12       32.44       19.20     39.43 o
  -3   2  12        4.46      -12.37     40.53 o
  -2   2  12      230.64      250.22     40.93 o
  -1   2  12      361.72      354.36     40.02 o
   0   2  12      301.50      290.46     40.65 o
   1   2  12      464.24      494.56     42.60 o
   2   2  12      270.65      251.35     41.28 o
   3   2  12       86.32      119.83     42.82 o
   4   2  12       55.19       35.10     42.86 o
   5   2  12      127.79      196.23     45.00 o
   6   2  12      212.63      370.98     64.46 o
  -7   3  12        1.58       27.07     61.85 o
  -6   3  12       14.75       40.04     74.05 o
  -5   3  12        5.35       -4.37     40.28 o
  -4   3  12        6.76        4.76     40.54 o
  -3   3  12        3.88        1.84     40.29 o
  -2   3  12        2.52       18.32     39.22 o
  -1   3  12       77.85       77.85     39.48 o
   0   3  12       16.96       20.00     39.55 o
   1   3  12        4.09       15.77     40.09 o
   2   3  12        0.99       -5.71     39.20 o
   3   3  12       20.99       25.96     40.75 o
   4   3  12        1.70       71.91     44.12 o
  -7   4  12       83.55      210.52     65.45 o
  -6   4  12      244.80      321.62     61.35 o
  -5   4  12        1.73      -50.52     56.43 o
  -4   4  12        5.93        7.04     40.33 o
  -3   4  12      114.51       98.03     41.34 o
  -2   4  12       65.26      107.42     41.32 o
  -1   4  12      339.14      362.57     40.50 o
   0   4  12      372.48      386.51     41.84 o
   1   4  12      214.67      239.48     40.16 o
   2   4  12       30.38       67.35     62.21 o
   3   4  12       43.97       18.24     67.81 o
  -6   5  12       97.30      152.15     64.51 o
  -5   5  12        9.15        7.59     58.78 o
  -4   5  12       30.00       26.42     56.64 o
  -3   5  12        1.77        0.30     53.92 o
  -2   5  12       17.40        5.02     59.38 o
  -1   5  12        2.70      -10.98     61.84 o
   0   5  12      169.00      191.60     64.36 o
   1   5  12        0.67       22.32     61.89 o
  -4   1  13      163.60      222.78     62.31 o
  -3   1  13      216.93      270.73     45.59 o
  -2   1  13      419.72      454.83     45.28 o
  -1   1  13      227.63      208.32     44.53 o
   0   1  13       80.54       78.45     44.55 o
   1   1  13        0.88        4.64     43.68 o
   2   1  13       22.03        0.26     43.83 o
   3   1  13       98.11       88.46     62.75 o
   4   1  13      275.12      292.78     66.13 o
  -4   2  13        2.05      -17.15     60.55 o
  -3   2  13       45.85       41.52     61.63 o
  -2   2  13        2.52       11.92     61.50 o
  -1   2  13       10.74       37.75     42.76 o
   0   2  13       72.19       33.28     43.44 o
   1   2  13        0.11       -4.52     59.21 o
   2   2  13        1.12      -31.73     58.10 o
   3   2  13        1.39        0.74     59.78 o
   4   2  13        2.13       68.50     61.87 o
   5   2  13       10.45      133.00     63.56 o
  -5   3  13      136.93      121.63     63.85 o
  -4   3  13      157.29      140.63     62.42 o
  -3   3  13      134.45      168.81     61.32 o
  -2   3  13       84.36      151.66     61.93 o
  -1   3  13      273.55      338.44     59.23 o
   0   3  13       48.35       64.08     56.43 o
   1   3  13        0.11       25.65     57.61 o
   2   3  13        5.28       -1.07     58.16 o
  -5   4  13        0.13      -25.20     63.27 o
  -4   4  13       45.20       77.64     60.07 o
  -3   4  13       20.70       36.93     61.48 o
  -2   4  13       99.49      135.31     56.61 o
  -1   3  14        2.81      -13.75     61.98 o
 
